# Supplementary material for: Medial pivot-based total knee arthroplasty achieves better clinical outcomes than posterior-stabilised total knee arthroplasty
Source: Knee Surg Sports Traumatol Arthrosc. 2022 Sep 12;31(3):998–1010. doi: 10.1007/s00167-022-07149-2 (PMC9464619; doi:10.1007/s00167-022-07149-2)
Supplement: Supplementary file 1 — Supplementary file1 (XLSX 327 KB) [file 167_2022_7149_MOESM1_ESM.xlsx]

## Sheet: Posterior Stabilized type
Implant	Approach	surgical side	height cm	weight kg	BMI	sex	age years	preoperative ROM flexion Degrees	3 months ROM flexion Degrees	6 months ROM flexion Degrees	1 year ROM flexion Degrees	preoperative ROM extension Degrees	3 months ROM extension Degrees	6 months ROM extesion Degrees	1 year ROM extension Degrees	preoperative VAS for pain	3 months VAS for pain	6 months VAS for pain	1 year VAS for pain	KS-Measure 30° of knee flexion (mm) 89N	KS-Measure 30° of knee flexion (mm)111N	KS-Measure 30° of knee flexion (mm)133N	KS-Measure 60° of knee flexion (mm)89N	KS-Measure 60° of knee flexion (mm)111N	KS-Measure 60° of knee flexion (mm)133N	KSS pre-operative Charnley Functional Classification	preoperative KSS ⅠSymptoms	preoperative KSS ⅡSatisfuction	preoprative KSS ⅢExpectations	preoperative KSS Ⅳ [1] walking and standing	preoperative KSS Ⅳ [2] standard activities	preoperative KSS Ⅳ [3] advanced activities	preoperative KSS Ⅳ [4] discretionary activities	preoperative KSS functional activities	preoperative KSS objective total	preoperative KSS alignment	preoperative KSS ROM total	preoperative KSS instability	6 months KSS Charnley Functional Classification	6 months KSSⅠSymptoms	6 months KSS ⅡSatisfuction	6 months KSS Ⅲ Expectation	6 months KSS Ⅳ [1] walking and standing	6 months KSS Ⅳ [2] standard activities	6 monthsKSS Ⅳ [3] advanced activities	6 months KSS Ⅳ [4] discretionary activities	6 months KSS objective total	6 months KSS alignment	6 months KSS ROM total
PS type TKA+2:45	Parapatella	left	161	76	29.3199	male	65	130	120	130	125	-5	0	0	0	49	41	20	37	6	8	10	3.5	4	4.5	A	13	18	14	27	15	6	8	56	39	-10	24	25	B1	17	20	8	27	20	7	11	36	-10	26
PS type TKA	Parapatella	left	150	63.2	28.0889	female	74	125	135	135	140	-10	0	0	0	23	9	5	0	5	5.66667	6	6	6.33333	7	B1	10	16	14	9	17	11	9	46	25	-10	15	20	B2	16	24	12	21	23	18	10	77	25	27
PS type TKA	Parapatella	right	152	47.5	20.5592	female	76	130	125	125	135	0	-5	0	0	67	30	20	0	4	5	5	3	4	4	B1	4	10	15	11	12	4	2	29	41	-10	26	25	B2	18	22	11	21	18	12	8	70	25	25
PS type TKA	Parapatella	left	149	53	23.8728	female	89	115	115	115	100	-10	-10	-15	-15	97	10	0	22	3	3.66667	4	2.66667	3	3	A	0	10	15	10	5	0	2	17	33	-10	18	25	B1	10	20	10	5	25	3	14	63	25	18
PS type TKA	Parapatella	right	163	78.5	29.5457	male	76	120	120	125	120	-5	-5	-5	0	64	23	55	10	3.66667	4	4.66667	3	3.33333	3.66667	A	6	16	15	19	20	14	9	62	67	25	17	25	B1	20	30	9	30	27	18	11	63	25	23
PS type TKA	Midvustus	left	163	63.5	23.9	male	79	130	125	130	135	-15	-10	-10	-5	18	48	35	11	3.66667	4.33333	5	7	7.33333	8	B1	17	26	6	15	20	16	9	60	21	-10	11	20	B2	21	30	6	24	28	24	10	66	25	15
PS type TKA	Parapatella	right	155	56	23.3091	female	70	150	135	135	140	-5	0	0	0	79	11	7	0	3.66667	4.33333	5	7	7.33333	8	A	7	14	14	12	15	12	8	47	40	-10	25	25	B1	23	26	9	18	23	23	13	77	25	27
PS type TKA	Trivector	right	150	69.6	30.9333	female	70	100	120	120	125	0	0	0	0	9	1	1	0	4.66667	5.66667	6.66667	5.66667	6.66667	7.33333	B1	7	8	15	12	12	2	9	35	25	-10	20	15	B2	19	40	15	30	28	10	14	64	25	24
PS type TKA	Parapatella	right	150	55	24.4444	female	75	145	130	130	135	-10	-10	-5	-10	83	46	73	0	8	10	11	8	9.33333	10	B1	9	14	13	15	20	10	7	52	24	-10	14	20	B2	15	24	9	27	22	17	0	71	25	21
PS type TKA	Parapatella	left	152	57	24.6711	female	75	150	140	130	135	-5	0	0	0	52	15	60	0	1.33333	2.33333	3	4.33333	5.33333	5.33333	A	9	38	13	27	21	14	0	62	42	-10	27	25	B2	13	20	7	12	17	3	3	71	25	26
PS type TKA	Trivector	left	154	58	24.4561	female	83	135	130	135	135	0	0	0	0	54	35	9	15	4.33333	5.33333	5.66667	4	5	5.66667	A	12	20	15	18	13	7	7	45	32	-10	27	15	B1	19	26	9	24	23	9	0	67	25	27
PS type TKA	Trivector	left	153	65	27.7671	female	68	100	115	115	120	-15	-10	-10	-5	19	0	0	2	5.66667	6.66667	7.33333	5	6	6.33333	B1	12	20	15	18	13	7	7	45	20	-10	10	20	B2	22	40	9	27	29	18	15	63	25	18
PS type TKA	Trivector	left	146	57	26.7405	female	75	145	120	125	120	0	-5	-5	0	24	65	0	0	2	3	3	4.33333	5.33333	5.33333	B1	13	18	11	11	14	8	2	35	34	-10	24	20	B2	21	18	8	15	14	8	2	68	25	23
PS type TKA	Trivector	left	156	55	22.6003	female	70	145	125	130	140	-5	-5	-5	-5	65	38	27	31	2	2.33333	3	2.66667	3.66667	4.66667	A	15	14	15	11	17	7	4	39	42	-10	27	25	B1	18	14	3	26	19	5	6	69	25	24
PS type TKA	Trivector	left	160	65	25.3906	female	75	110	110	110	110	-5	0	0	0	34	41	37	0	3.66667	4.66667	5	2	2.66667	3.33333	B1	18	30	12	20	21	4	3	48	25	-10	20	15	B2	13	24	9	21	26	12	6	67	25	22
PS type TKA	Trivector	right	160	72.3	28.2422	female	60	120	105	115	120	-10	-10	-5	-5	27	30	74	20	2.66667	3.66667	4.66667	2	2	3	B1	19	20	14	18	23	14	8	63	34	-10	19	25	B2	13	16	3	21	22	11	8	71	25	21
PS type TKA	Parapatella	right	163	67	25.2174	male	72	140	135	135	135	0	0	0	0	22	5	3	5	2	3	3	3	3	4	A	16	20	15	24	19	18	10	71	28	-10	13	25	B1	23	22	9	27	27	20	14	62	25	27
PS type TKA	Parapatella	right	149	46	20.7198	female	78	140	125	130	125	0	0	0	0	75	3	15	6	6	6.66667	7.33333	4.66667	5.33333	5.66667	A	11	22	12	22	15	11	3	51	43	-10	28	25	B1	22	32	11	24	26	19	0	66	25	26
PS type TKA	Trivector	left	144	53	25.5594	female	71	150	120	120	130	0	0	0	0	46	24	21	0	7.33333	8	9	6.33333	7	8	A	15	14	14	18	25	9	10	62	25	-10	30	5	B1	21	26	9	16	26	19	8	64	25	24
PS type TKA	Parapatella	right	153	60	25.6312	female	75	130	120	125	130	-10	-5	-5	-5	75	8	0	0	2	2.66667	3	2.66667	3	3.33333	B1	12	10	15	14	14	5	8	41	26	-10	21	15	B1	20	22	15	24	26	10	8	63	25	23
PS type TKA	Trivector	left	154	71.4	30.1063	female	80	135	130	130	130	0	-5	0	0	100	30	68	96	2.33333	2.66667	3.66667	3.66667	5.33333	6.66667	A	0	4	15	8	5	0	6	19	32	-10	27	15	B1	6	10	6	1	13	3	6	74	25	24
PS type TKA	Trivector	right	153	67	28.6215	female	71	85	120	115	115	0	0	0	0	87	9	3	0	6.33333	8	9	2	3	3.33333		21	20	5	12	14	22	4	52	28	-10	30	20	B1	23	22	11	15	18	10	9	68	25	23
PS type TKA	Trivector	right	152	56	24.2382	female	76	140	130	135	140	0	0	0	0	0	58	50	0	3	3.66667	4.33333	3.33333	4.33333	5	B1	17	28	15	21	14	14	3	52	73	25	28	20	B2	14	22	6	15	20	20	3	72	25	27
PS type TKA	Trivector	left	148	60	27.3923	female	81	150	130	125	130	-5	-5	-5	0	12	69	20	27	4.66667	5.33333	5.66667	3.66667	4.33333	4.66667	B1	16	14	10	21	11	5	11	48	33	-10	23	20	B2	18	18	11	18	20	13	5	73	25	23
PS type TKA	Parapatella	left	147	47	21.7502	female	71	160	150	150	150	0	0	0	0	70	17	26	6	7.66667	9.33333	10.6667	9	10	10.6667	A	10	28	15	12	27	11	9	59	27	-10	32	5	B1	20	30	11	20	26	16	0	75	25	30
PS type TKA	Parapatella	left	150	56	24.8889	female	80	135	105	105	110	0	0	0	0	36	48	48	10	4.66667	5.33333	6.66667	3.33333	4	4.33333	A	14	12	15	15	12	2	3	32	42	-10	27	25	B1	14	12	4	15	16	10	9	71	25	21
PS type TKA	Trivector	left	148	46	21.0007	female	81	105	125	125	125	-5	0	0	0	0	0	23	0	6.33333	6.66667	7.33333	7	7	8		24	22	13	28	20	5	9	62	34	-10	14	30	B2	21	30	9	24	25	4	13	75	25	25
PS type TKA	Trivector	left	148	52	23.74	female	80	155	130	135	135	-5	0	-5	0	21	55	0	0	1.66667	1.66667	2	5.66667	6.33333	7	A	15	22	13	12	5	2	0	19	46	-10	31	25	B1	20	40	13	21	24	0	0	65	25	20
PS type TKA	Trivector	right	170	70	24.2215	male	65	120	120	120	115	-10	-25	-15	-25	76	0	0	13	1.33333	1.33333	2.33333	4	4	4.33333	A	8	16	11	15	15	10	6	46	14	-10	14	10	B1	17	20	10	24	25	21	11	60	25	10
PS type TKA	Parapatella	left	149	43	19.3685	female	76	120	130	130	130	0	0	0	0	37	10	0	0	5	6.33333	7.66667	5.33333	6	6.66667	B1	18	20	15	20	15	4	9	48	34	-10	24	20	B1	22	24	11	27	23	20	8	71	25	26
PS type TKA	Trivector	right	158	52.1	20.8701	female	79	150	40	140	140	-15	-10	-10	-5	13	33	0	48	4.66667	5.33333	6	3.33333	3.66667	4	A	19	14	14	13	23	10	11	57	20	-10	15	15	B1	21	30	9	18	21	12	5	63	25	18
PS type TKA	Trivector	right	147	47.5	21.9816	female	71	145	140	135	130	-10	-5	-5	0	83	22	25	60	11	12.6667	15.6667	3.33333	4.33333	5	A	10	14	14	16	19	5	12	52	39	-10	24	25	B1	21	30	14	24	24	13	14	62	25	17
PS type TKA	Parapatella	left	146	48	22.5183	female	83	125	120	125	125	0	0	0	-5	100	10	60	10	5.33333	6	6	6.66667	7.33333	7.66667	B1	0	18	15	5	7	8	9	29	30	-10	20	20	B1	19	24	9	8	8	2	9	60	25	20
PS type TKA	Parapatella	right	148	45	20.5442	female	78	130	125	125	130	0	0	0	0	17	30	15	0	5.66667	6.66667	7.33333	3.66667	4.33333	4.66667	B1	18	16	12	24	30	15	9	78	36	-10	26	20	B2	18	16	9	30	18	14	9	65	25	25
PS type TKA	Parapatella	right	150	67	29.7778	female	72	135	125	125	140	-5	-10	-10	0	58	14	5	0	4	4.33333	5	5	5.66667	5.66667	B1	15	20	15	27	27	11	10	75	30	-10	20	20	B2	20	20	9	24	27	21	12	65	25	20
PS type TKA	Parapatella	right	149	49.1	22.1161	female	81	140	120	125	130	0	0	0	0	23	13	7	78	3.66667	4.66667	5.33333	4	5	6	A	12	20	12	8	15	10	11	44	33	-10	28	15	B1	18	28	9	14	20	13	9	75	25	25
PS type TKA	Parapatella	right	150	55	24.4444	female	80	135	115	125	110	0	0	0	0	46	36	31	9	4.66667	5	5.66667	4.66667	5.33333	6	B1	14	20	14	21	30	3	5	59	42	-10	27	25	B2	18	20	10	12	18	14	0	70	25	25
PS type TKA	Parapatella	right	147	75	34.7078	female	76	105	115	115	110	-5	0	0	-5	58	6	5	3	1.66667	2.33333	3.33333	5	5.66667	6.66667	A	4	10	11	14	9	2	3	28	24	-10	19	15	B2	19	20	4	18	23	15	0	63	25	18
PS type TKA	Parapatella	left	147	75	34.7078	female	76	110	115	120	115	0	0	0	0	59	6	5	5	1.33333	1.66667	2.66667	3.33333	4	5	A	4	10	11	14	9	2	3	28	32	-10	22	20	B2	21	20	4	18	23	15	0	64	25	24
PS type TKA	Parapatella	left	152	59	25.5367	female	79	140	120	120	120	-5	-5	0	0	0	25	28	18	11	12.6667	13	7.33333	9	10	B1	19	20	15	18	25	11	13	67	41	-10	26	25	B2	18	20	15	18	23	8	9	69	25	24
PS type TKA	Trivector	left	156	65	26.7094	female	73	140	120	120	130	-5	-5	-5	0	63	60	47	50	5	6	6.66667	6.66667	7.33333	7.66667	A	6	20	14	17	20	11	6	54	41	-10	26	25	B1	14	20	8	19	20	13	8	67	25	17
PS type TKA	Trivector	left	155	61	25.3902	female	74	130	130	130	130	0	0	0	0	20	13	9	0	4.66667	5.66667	6.66667	3.33333	4.33333	5	B1	9	16	11	5	16	8	13	42	41	-10	26	25	B2	22	26	14	12	26	0	8	66	25	26
PS type TKA	Parapatella	left	158	63	25.2363	female	78	120	125	120	125	-20	-25	-25	-15	83	0	7	0	5.33333	6.33333	6.66667	3.33333	3.66667	4	C1	12	24	14	14	18	9	12	53	9	-10	-6	25	B1	17	22	11	18	28	16	7	60	25	10
PS type TKA	Parapatella	right	155	66	27.4714	female	79	130	125	130	130	-5	0	0	0	71	41	48	77	1	1.33333	2	3	3	4	B2	12	16	10	15	15	8	2	40	39	-10	24	25	B2	11	16	9	12	15	3	9	71	25	26
PS type TKA	Parapatella	right	155	50	20.8117	female	79	140	130	130	130	-10	-5	-5	-10	41	77	16	30	5	6	7	5.66667	6	7	A	12	22	13	14	16	9	9	48	21	-10	16	15	B1	16	12	5	17	18	12	8	69	25	24
PS type TKA	Parapatella	right	150	50	22.2222	female	73	135	140	140	140	0	-5	0	-5	72	5	92	50	6.33333	8	9.33333	5.33333	6.33333	6.66667	-B1	12	22	14	14	16	9	9	48	10	-10	0	20	B1	7	8	3	11	11	2	4	68	25	23
PS type TKA	Parapatella	left	157.5	80	32.2499	female	72	125	120	125	130	-5	0	0	0	36	5	15	9	3.66667	4	5	1.66667	2	2.33333	B1	21	20	15	24	28	19	13	84	38	-10	23	25	B2	20	20	9	24	28	18	13	70	25	25
PS type TKA	Parapatella	left	160	72.5	28.3203	female	71	140	135	135	140	0	0	0	0	13	20	13	0	6	6.33333	7.33333	5.33333	5.33333	6.33333	A	13	20	15	24	17	5	0	46	43	-10	28	25	B1	13	30	13	30	29	12	11	77	25	27
PS type TKA	Trivector	right	154	56	23.6128	female	78	130	135	130	135	-1	-5	0	0	72	28	35	39	3	3.33333	3.66667	3.66667	3.66667	4.66667	A	7	16	11	11	14	4	1	30	31	-10	26	15	B1	22	34	9	14	22	0	10	76	25	26
PS type TKA	Trivector	left	157	60.7	24.6257	female	75	135	135	130	140	0	0	0	0	86	2	0	0	9	10	10	7	8	9	A	3	14	15	11	20	1	9	41	37	-10	27	20	B1	23	40	9	15	27	16	-	66	25	26
PS type TKA	Trivector	right	151	53	23.2446	female	57	140	135	135	135	-5	0	0	0	74	0	0	0	5.33333	6	6.33333	5	5.66667	6	B1	10	8	15	30	6	2	10	48	42	-10	27	25	B1	25	40	9	30	30	30	15	77	25	27
																																		48.1176
[truncated: 40 more columns]

## Sheet: Medial Pivot type
Implant	Approach	surgical side	height cm	weight kg	BMI	sex	age years	preoperative ROM flexion Degrees	3 months ROM flexion Degrees	6 months ROM flexion Degrees	1 year ROM flexion Degrees	preoperative ROM extension Degrees	3 months ROM extension Degrees	6 months ROM extesion Degrees	1 year ROM extension Degrees	preoperative VAS for pain	3 months VAS for pain	6 months VAS for pain	1 year VAS for pain	KS-Measure 30° of knee flexion (mm) 89N	KS-Measure 30° of knee flexion (mm)111N	KS-Measure 30° of knee flexion (mm)133N	KS-Measure 60° of knee flexion (mm)89N	KS-Measure 60° of knee flexion (mm)111N	KS-Measure 60° of knee flexion (mm)133N	KSS pre-operative Charnley Functional Classification	preoperative KSS ⅠSymptoms	preoperative KSS ⅡSatisfuction	preoprative KSS ⅢExpectations	preoperative KSS Ⅳ [1] walking and standing	preoperative KSS Ⅳ [2] standard activities	preoperative KSS Ⅳ [3] advanced activities	preoperative KSS Ⅳ [4] discretionary activities	preoperative KSS functional activities	preoperative KSS objective total	preoperative KSS alignment	preoperative KSS ROM total	preoperative KSS instability	6 months KSS Charnley Functional Classification	6 months KSSⅠSymptoms	6 months KSS ⅡSatisfuction	6 months KSS Ⅲ Expectation	6 months KSS Ⅳ [1] walking and standing	6 months KSS Ⅳ [2] standard activities	6 monthsKSS Ⅳ [3] advanced activities	6 months KSS Ⅳ [4] discretionary activities	6 months KSS objective total	6 months KSS alignment	6 months KSS ROM total
MP type TKA	Parapatella	left	168	67	23.7387	male	82	135	120	130	130	-10	-5	0	-5	49	0	0	0	2	2.33333	2.33333	3	3.66667	3.66667	B1	15	20	15	30	11	4	13	58	37	-10	22	25	B1	20	40	10	30	6	7	10	76	25	26
MP type TKA	Parapatella	right	150	58	25.7778	female	58	135	135	140	140	-10	0	0	0	31	33	9	0	9.33333	9.66667	10.3333	4.33333	5.33333	5.66667	A	14	8	15	9	19	9	6	43	32	-10	22	20	B1	15	20	5	24	21	7	7	78	25	28
MP type TKA	Parapatella	right	166	68	24.677	male	68	125	130	130	125	-5	-10	-5	-5	70	22	14	2	4.33333	4.66667	5.66667	3	3.66667	4	B1	7	16	15	19	9	5	9	42	38	-10	23	25	B1	17	24	11	24	20	8	12	74	25	24
MP type TKA	Parapatella	right	159	53	20.9644	female	77	130	130	125	125	-10	0	0	0	65	35	6		3.33333	4	4.33333	3	4	4	B1	16	18	15	24	18	5	0	47	31	-10	21	20	B2	20	34	14	27	25	8	4	75	25	25
MP type TKA	Parapatella	right	161	63	24.3046	male	75	135	120	120	125	-10	0	0	0	0	24	37	0	3.66667	4.33333	4.66667	3.33333	3.66667	4	B2	19	24	12	21	19	16	9	65	32	-10	22	20	B2	18	20	9	18	19	17	9	74	25	24
MP type TKA	Parapatella	left	161	63	24.3046	male	75	135	115	120	125	-5	0	0	0	0	26	10	0	2.33333	2.33333	3	1.66667	2.33333	2.33333	B2	19	24	12	21	19	16	9	65	35	-10	25	20	B2	23	26	9	21	23	15	14	74	25	24
MP type TKA	Parapatella	right	149	61.5	27.7015	female	77	145	135	135	135	0	0	0	0	28	13	0	0	5.33333	6.33333	6.33333	3.66667	4	5	A	10	16	14	30	23	8	5	66	42	-10	27	25	B2	24	28	11	30	26	18	12	75	25	25
MP type TKA	Parapatella	left	149	61.5	27.7015	female	77	145	135	135	135	0	0	0	0	20	13	0	0	2.33333	3	4	1.33333	1.66667	2	A	10	16	14	30	23	8	5	66	42	-10	27	25	B2	24	28	11	30	26	18	12	75	25	25
MP type TKA	Parapatella	left	158	74	29.6427	female	65	125	115	120	120	-5	0	0	0	43	29	0	0	1.66667	2	2.33333	1	1	1.33333	C1	15	10	9	30	25	17	14	86	32	-10	17	25	B2	25	34	9	30	30	23	14	74	25	24
MP type TKA	Parapatella	right	163	80	30.1103	male	75	135	130	135	125	-15	-5	0	0	56	25	11	0	5	6	6.66667	4.66667	5	5.66667	A	12	16	12	8	9	0	2	19	32	-10	17	25	B1	19	24	12	17	21	3	0	72	25	27
MP type TKA	Parapatella	right	160	81	31.6406	female	75	120	100	110	110	-15	-10	-10	-10	0	20	0	0	0.666667	0.666667	1	1.66667	2	2.33333	B2	23	6	15	8	11	7	5	31	29	-10	14	25	B2	21	26	8	15	22	7	7	67	25	17
MP type TKA	Parapatella	left	160	81	31.6406	female	75	115	115	110	115	-15	-10	-5	-5	32	18	0	0	3.66667	5	5.66667	3.66667	4.33333	5	B2	19	6	15	8	11	7	5	31	28	-10	13	25	B2	21	26	8	15	22	7	7	70	25	20
MP type TKA	Parapatella	left	153	49	20.9321	female	79	110	110	110	115	-10	0	0	-5	19	0	0	0	1	1.66667	2	0.666667	1.33333	1.66667	A	17	16	12	18	18	5	5	46	32	-10	17	25	B1	22	26	9	21	21	8	10	65	25	15
MP type TKA	Parapatella	right	152	47	20.3428	female	70	130	110	120	120	-5	0	0	0	67	12	0	19	6.66667	7.66667	8.66667	1.66667	2.33333	2.66667	A	23	18	15	0	19	6	6	31	39	-10	24	25	B1	26	36	15	18	18	6	11	64	25	24
MP type TKA	Parapatella	right	148	64	29.2184	female	76	135	120	120	130	0	-5	0	0	56	48	25	8	5.33333	6.33333	7.66667	6.33333	7	7.66667	A	13	10	14	6	13	2	11	32	32	-10	27	15	B2	19	20	13	15	26	7	9	69	25	24
MP type TKA	Parapatella	left	148	64	29.2184	female	76	125	120	120	120	0	-5	0	0	54	47	25	12	5.33333	6.33333	7.33333	7	8	9	A	13	10	14	6	13	2	11	32	30	-10	25	15	B2	19	20	13	15	26	7	9	74	25	24
MP type TKA	Parapatella	left	145	47	22.3543	female	80	135	120	125	130	-10	-5	-5	0	90	6	0	0	6	6.66667	7.33333	3.66667	4.33333	5	B1	10	6	15	6	6	1	9	22	17	-10	17	10	B2	20	20	10	20	22	4	3	73	25	23
MP type TKA	Parapatella	right	158	63	25.2363	male	84	135	115	120	120	-5	0	0	0	47	0	5	0	2	2.66667	3	2.33333	2.66667	3	A	17	24	5	16	25	13	12	66	40	-10	25	25	B1	19	34	15	24	21	22	14	74	25	24
MP type TKA	Parapatella	right	146	50	23.4566	female	74	135	115	115	120	-5	0	0	0	55	48	20	12	4.33333	4.33333	4.33333	5	5.33333	5.66667	B1	18	20	5	28	13	8	11	60	25	-10	25	10	B2	18	20	5	28	13	8	11	68	25	18
MP type TKA	Parapatella	right	150	54	24	female	72	150	120	120	125	0	0	0	0	50	46	45	50	4	5	6	2	2	2	B1	15	22	15	15	23	5	3	46	35	-10	25	20	B2	17	24	12	24	23	13	7	74	25	24
MP type TKA	Parapatella	left	154	61	25.721	female	85	140	125	130	130	-10	0	0	0	93	17	15	8	4	4.66667	5.33333	3	3.33333	4	B2	5	14	14	12	15	7	6	40	38	-10	23	25	B2	25	34	11	18	22	18	10	61	25	25
MP type TKA	Parapatella	right	145	61	29.0131	female	85	140	125	130	130	-10	0	0	0	70	22	15	0	3	3.33333	4	3	3.33333	4	B2	5	14	14	12	15	7	6	40	38	-10	23	25	B2	21	34	11	18	22	18	10	66	25	26
MP type TKA	Parapatella	right	164	78.5	29.1865	male	76	140	135	130	135	-5	0	0	0	78	13	0	0	5	5.33333	6	2.66667	3	3.33333	A	8	14	14	12	24	13	6	55	26	-10	26	10	B2	19	32	10	24	29	15	5	76	25	26
MP type TKA	Parapatella	left	164	78.5	29.1865	male	76	135	135	130	135	0	0	0	0	67	15	18	8	4.33333	5	6	6	6.33333	7.33333	A	8	14	14	12	24	13	6	55	27	-10	22	15	B2	18	32	10	24	29	15	5	71	25	26
MP type TKA	Parapatella	right	148	62	28.3053	female	70	135	120	120	115	-55	0	0	0	63	9	43	9	3.66667	3.66667	3.66667	2.66667	2.66667	2.66667	A	14	16	15	12	16	6	13	47	25	-10	25	10	B2	17	24	8	15	24	15	13	69	25	24
MP type TKA	Parapatella	left	148	62	28.3053	female	70	130	125	125	130	-5	0	0	0	63	11	26	0	5.33333	5.66667	5.66667	3	4.33333	4.66667	A	14	16	15	12	16	6	13	47	29	-10	24	15	B2	19	24	8	15	24	15	13	65	25	25
MP type TKA	Parapatella	right	150	54	24	female	78	145	105	130	135	-10	-10	-5	0	55	10	15	4	3.66667	4	4.33333	2.66667	3	3.33333	A	13	12	15	16	15	8	9	48	39	-10	24	25	B2	17	20	5	14	23	11	9	74	25	24
MP type TKA	Parapatella	right	153	83	35.4564	female	73	125	125	125	125	-5	0	0	0	70	10	0	16	8	9	10	8.33333	9.33333	10.3333	A	21	15	-6	15	10	1	7	33	48	-10	23	25	B2	11	30	11	20	23	9	12	75	25	25
MP type TKA	Parapatella	left	153	83	35.4564	female	73	125	120	125	130	-5	0	0	0	24	13	0	16	2.66667	3.66667	4	4	4	5	A	20	15	-6	15	10	1	7	33	28	-10	18	20	B2	11	30	11	20	23	9	12	70	25	25
MP type TKA	Parapatella	right	150	58	25.7778	female	86	145	135	135	140	-10	-5	-5	-5	6	8	0	0	8	9	9.66667	5	6	6.66667	C1	20	26	15	12	11	4	1	28	39	-10	24	25	B2	25	32	10	8	14	0	4	70	25	25
MP type TKA	Parapatella	right	155	54	22.4766	male	78	110	95	95	110	0	0	0	0	48	11	26	5	3	3	3	0	0	0	B1	11	12	12	27	11	3	5	46	37	-10	22	25	B1	18	22	12	30	20	15	14	64	25	19
MP type TKA	Parapatella	right	180	76	23.4568	male	57	135	135	135	135	-15	-5	0	0	20	22	0	14	1.66667	2	2.66667	2	3	3.33333	A	18	18	15	21	22	15	10	68	27	-10	17	20	B1	23	32	6	30	28	20	11	72	25	27
MP type TKA	Parapatella	left	149	65	29.278	female	74	120	115	125	130	0	0	0	0	24	29	15	15	5	6	7	7.66667	8.66667	9.66667	A	18	16	18	14	15	2	4	35	74	25	24	25	B1	9	20	9	14	20	2	4	70	25	25
MP type TKA	Parapatella	left	150	50	22.2222	female	72	130	100	105	110	-5	-10	-5	-5	30	18	17	0	2	3	3.33333	2.33333	3	3.66667	B1	11	18	13	24	24	12	8	68	39	-10	24	25	B2	21	26	10	30	25	0	9	69	25	19
MP type TKA	Parapatella	right	154	61.5	25.9319	female	76	135	135	135	135	-5	0	0	0	34	6	0	0	4.33333	4.66667	5.33333	4	4.66667	4.66667	A	19	20	15	24	27	18	14	83	25	-10	20	15	B1	20	28	9	30	28	22	4	72	25	27
MP type TKA	Parapatella	left	152	56	24.2382	female	63	135	125	135	125	-5	-5	0	0	7	0	0	0	4	4.66667	5	1.66667	2	2	A	13	18	14	24	20	11	12	67	35	-10	20	25	B1	22	40	13	24	26	15	15	75	25	25
MP type TKA	Parapatella	right	160	53	20.7031	female	79	125	105	105	105	-5	-10	0	0	65	82	93	20	1.33333	1.66667	2	2	2	2	C3	17	18	15	15	19	2	8	44	23	-10	18	15	C3	15	12	10	18	15	3	11	56	25	11
MP type TKA	Parapatella	left	160	53	20.7031	female	79	120	110	105	110	-5	-5	0	0	28	82	93	24	1.66667	2	2.33333	1.66667	2	2	C3	11	18	15	15	19	2	8	44	32	-10	17	25	C3	15	12	10	18	15	3	11	56	25	11
MP type TKA	Parapatella	right	155	58	24.1415	female	79	140	120	120	120	-10	-10	-10	-5	75	0	45	6	3	4	4.33333	2.66667	3	3.33333	A	14	18	15	12	15	11	9	47	33	-10	23	20	B1	21	28	9	21	22	8	14	64	25	14
MP type TKA	Parapatella	right	174	78	25.763	male	63	140	135	135	140	-10	0	0	0	25	5	2	0	4.66667	5	5.66667	6	7	7.66667	A	18	20	14	30	27	14	11	82	31	-10	16	25	A	25	38	14	30	30	18	9	75	25	25
MP type TKA	Parapatella	left	160	66.1	25.8203	male	75	135	130	130	140	-10	0	0	0	22	4	0	0	4.66667	5.66667	5.66667	3.66667	4.33333	4.66667	A	10	18	15	19	20	12	0	51	42	-10	27	25	B1	19	28	8	21	27	19	10	76	25	26
MP type TKA	Parapatella	right	145	68	32.3424	female	74	130	125	120	120	-5	-10	-5	-5	79	13	0	0	2	2.66667	3.33333	2.66667	3.33333	3.33333	A	6	20	14	8	14	11	12	45	35	-10	20	25	B2	22	28	15	30	29	17	12	73	25	23
MP type TKA	Parapatella	left	145	65	30.9156	female	74	130	125	125	125	-5	0	0	0	78	6	0	0	4	4.33333	4.66667	4.33333	4.66667	5		5	20	14	8	14	11	12	45	38	-10	23	25	B2	22	28	15	30	29	17	12	70	25	25
MP type TKA	Parapatella	right	151	82	35.9633	female	71	115	110	115	120	-15	-5	0	0	9	0	0	0	2.33333	3.33333	5	3	3.66667	4.66667	A	20	14	15	8	8	10	8	34	38	-10	23	25	B2	25	40	9	24	28	10	13	73	25	23
MP type TKA	Parapatella	left	150	50	22.2222	female	71	120	115	115	115	-25	-5	-5	-5	34	0	0	0	3	4	5	4.66667	5.66667	6	A	17	14	15	8	8	10	8	34	34	-10	19	25	B2	25	40	9	24	28	10	13	66	25	16
MP type TKA	Parapatella	right	158	57	22.8329	female	71	150	140	140	145	0	0	0	0	20	18	0	0	8.33333	10	11	6	7.33333	8	A	20	34	15	30	27	12	15	84	40	-10	30	20	B2	23	38	15	30	29	23	14	68	25	28
MP type TKA	Parapatella	left	158	57	22.8329	female	71	150	145	145	145	0	0	0	0	12	0	0	0	1.66667	2	2	4	5.33333	6.33333	A	19	34	15	30	27	12	15	84	40	-10	30	20	B2	23	38	15	30	29	23	14	74	25	29
MP type TKA	Parapatella	right	155	55	22.8928	female	83	135	130	130	125	-15	-10	-10	-5	83	18	13	0	6.33333	6.66667	7.33333	5.33333	5.66667	6	C3	11	6	15	11	14	4	2	31	31	-10	16	25	B2	19	20	11	17	15	10	0	71	25	21
MP type TKA	Parapatella	left	155	55	22.8928	female	83	110	115	115	110	-20	-10	-10	-5	67	18	13	0	3.66667	4	4	4	4.33333	5	C3	5	6	15	11	14	4	2	31	22	-10	7	25	B2	19	20	11	17	15	10	0	68	25	18
MP type TKA	Parapatella	right	148	53	24.1965	female	76	135	135	135	130	-5	0	0	0	50	10	9	5	3	3	4	2.66667	3	3.33333		10	18	13	12	9	0	5	26	25	-10	10	25	B1	20	38	10	24	24	18	12	77	25	27
MP type TKA	Vustus snipps	right	153	74	31.6118	female	65	85	120	120	120	-15	-5	-5	-10	17	50	0	0	7	8	8	4	4	4	A	9	16	12	12	16	3	9	40	21	-10	6	25	B2	19	22	6	12	19	12	0	67	25	22
MP type TKA	Vustus snipps	left	153	74	31.6118	female	65	80	105	100	105	-15	-10	-5	-5	53	50	0	0	6.33333	6.66667	7.66667	4	4.33333	5.33333	A	9	16	12	12	16	3	9	40	21	-10	6	25	B2	19	22	6	12	19	12	0	63	25	18
MP type TKA	Parapatella	right	150	68	30.2222	female	87	145	130	135	140	-5	0	0	0	48	5	0	0	6.66667	8.33333	10	5.33333	5.66667	6	A	5	16	12	16	14	7	2	39	44	-10	29	25	B1	21	28	8	8	22	10	5	67	25	22
MP type TKA	Parapatella	right	170	82	28.3737	male	67	110	110	120	120	-5	-5	-5	0	95	75	17	4	3	3.66667	4.66667	1	1.33333	1.66667	A	0	12	15	6	12	4	6	28	35	-10	20	25	B2	16	32	10	30	28	15	10	72	25	22
MP type TKA	Parapatella	right	149	54.5	24.5484	female	77	130	120	125	115	-20	-5	0	0	57	0	0	26	5	7	8.33333	5	6	7	B2	6	4	15	2	3	0	0	5	16	-10	6	20	C3	23	36	9	24	21	0	11	65	25	20
MP type TKA	Parapatella	left	149	54.5	24.5484	female	77	130	125	125	120	-10	0	0	0	57	0	0	0	5.33333	6.66667	8.66667	6.33333	7.33333	8.66667	B2	6	4	15	2	3	0	0	5	11	-10	16	5	C3	23	36	9	24	21	0	11	70	25	25
MP type TKA	Parapatella	right	152	51	22.0741	female	75	140	130	125	125	0	0	0	0	45	3	0	0	8	8.66667	9.66667	1.66667	2	2.33333	A	3	16	15	18	19	8	7	52	33	-10	28	15	B2	25	40	9	30	30	14	15	70	25	25
MP type TKA	Parapatella	left	152	51	22.0741	female	75	140	125	125	125	0	0	0	0	26	3	0	0	3	3	3.33333	1.66667	2	2.66667	A	7	16	15	18	19	8	7	52	43	-10	28	25	B2	25	40	9	30	30	14	15	75	25	25
MP type TKA	Parapatella	left	166	70	25.4028	male	69	140	110	120	120	-5	-5	0	0	11	9	10	10	4.66667	6	7	1	2	2.66667	B1	9	20	15	19	20	6	11	56	76	25	26	25	B2	18	20	9	27	22	17	11	74	25	24
MP type TKA	Parapatella	right	171	68	23.255	male	83	125	120	120	120	-5	-5	-5	0	0	-	0	0	1.66667	1.66667	2	1.33333	1.33333	2	B1	19	20	9	30	28	23	5	86	33	-10	18	25	B2	25	30	11	30	30	25	15	72	25	22
MP type TKA	Parapatella	right	168	72	25.5102	male	70	115	125	125	125	-20	0	0	0	12	0	0	0	1.33333	1.66667	1.66667	2	2.33333	2.66667	B1	25	32	15	27	29	19	15	90	23	-10	8	25	B2	25	40	9	21	30	25	15	80	25	25
MP type TKA	Parapatella	right	152	55	23.8054	female	77	145	130	130	130	0	0	0	0	30	24	5	0	2	3	3.66667	3.66667	4.33333	6	A	13	18	15	24	26	19	11	80	39	-10	29	20	B2	23	30	11	24	26	17	10	76	25	26
MP type TKA	Parapatella	left	152	55	23.8054	female	77	145	130	130	130	0	0	0	0	83	15	20	0	2	2.66667	3	3	3.33333	4	A	7	18	15	24	26	19	11	80	39	-10	29	20	B2	22	30	11	24	26	17	10	76	25	26
MP type TKA	Parapatella	right	148	58	26.4792	female	68	145	130	130	135	0	0	0	0	35	12	8	0	3	4.66667	6	5	6	7	A	12	20	15	24	18	12	15	69	44	-10	29	25	B1	19	18	9	18	26	16	13	76	25	26
MP type TKA	Parapatella	right	168	72	25.5102	male	74	125	130	135	135	-15	-5	0	0	45	15	8	0	4.33333	5.66667	6.66667	7	7.66667	8.66667	B1	19	12	15	18	21	8	9	56	15	-10	10	15	B1	23	38	9	27	26	18	13	72	25	27
MP type TKA	Parapatella	right	146	56	26.2713	female	77	135	120	125	125	-5	-5	-5	0	38	16	35	5	3.33333	3.66667	4	2	2	2.66667	A	18	20	15	27	21	8	12	68	40	-10	25	25	B1	18	26	9	30	23	13	12	73	25	23
MP type TKA	Parapatella	right	151	70	30.7004	female	77	120	110	115	115	0	0	0	0	86	38	49	0	3.66667	4	4.66667	3	3.66667	4.66667	A	11	20	15	15	21	12	12	60	74	25	24	25	B2	18	22	8	18	23	7	9	68	25	23
MP type TKA	Parapatella	left	151	70	30.7004	female	77	125	110	120	120	0	-5	0	0	54	57	51	0	3	3.33333	3.66667	5.66667	6.66667	7	A	15	20	15	15	21	12	12	60	35	-10	20	25	B2	21	22	8	18	23	7	9	69	25	24
MP type TKA	Parapatella	right	151	60	26.3146	male	80	140	125	125	125	0	0	0	0	48	25	0	0	10.6667	12	13	6.33333	6.66667	7	C3	17	12	15	21	22	15	4	62	43	-10	28	25	C3	15	28	7	30	24	10	6	70	25	25
MP type TKA	Parapatella	left	151	60	26.3146	male	80	140	115	125	125	0	0	0	0	20	25	9	0	10.3333	12	13.6667	7	8	8.66667	C3	20	12	15	21	22	15	4	62	43	-10	28	25	C3	15	28	7	30	24	10	6	75	25	25
[truncated: 40 more columns]

## Sheet: Sheet1
Implant	type別	Approach	surgical side	height cm	weight kg	BMI	sex	age years	preoperative ROM flexion Degrees	3 months ROM flexion Degrees	6 months ROM flexion Degrees	1 year ROM flexion Degrees	preoperative ROM extension Degrees	3 months ROM extension Degrees	6 months ROM extesion Degrees	1 year ROM extension Degrees	preoperative VAS for pain	3 months VAS for pain	6 months VAS for pain	1 year VAS for pain	KS-Measure 30° of knee flexion (mm) 89N	KS-Measure 30° of knee flexion (mm)111N	KS-Measure 30° of knee flexion (mm)133N	KS-Measure 60° of knee flexion (mm)89N	KS-Measure 60° of knee flexion (mm)111N	KS-Measure 60° of knee flexion (mm)133N	KSS pre-operative Charnley Functional Classification	preoperative KSS ⅠSymptoms	preoperative KSS ⅡSatisfuction	preoprative KSS ⅢExpectations	preoperative KSS Ⅳ [1] walking and standing	preoperative KSS Ⅳ [2] standard activities	preoperative KSS Ⅳ [3] advanced activities	preoperative KSS Ⅳ [4] discretionary activities	preoperative KSS functional activities	preoperative KSS objective total	preoperative KSS alignment	preoperative KSS ROM total	preoperative KSS instability	6 months KSS Charnley Functional Classification	6 months KSSⅠSymptoms	6 months KSS ⅡSatisfuction	6 months KSS Ⅲ Expectation	6 months KSS Ⅳ [1] walking and standing	6 months KSS Ⅳ [2] standard activities	6 monthsKSS Ⅳ [3] advanced activities	6 months KSS Ⅳ [4] discretionary activities	6 months KSS objective total	6 months KSS alignment
PS type TKA	0	Parapatella	left	161	76	29.3199	male	65	130	120	130	125	-5	0	0	0	49	41	20	37	6	8	10	3.5	4	4.5	A	13	18	14	27	15	6	8	56	39	-10	24	25	B1	17	20	8	27	20	7	11	36	-10
PS type TKA	0	Parapatella	left	150	63.2	28.0889	female	74	125	135	135	140	-10	0	0	0	23	9	5	0	5	5.66667	6	6	6.33333	7	B1	10	16	14	9	17	11	9	46	25	-10	15	20	B2	16	24	12	21	23	18	10	77	25
PS type TKA	0	Parapatella	right	152	47.5	20.5592	female	76	130	125	125	135	0	-5	0	0	67	30	20	0	4	5	5	3	4	4	B1	4	10	15	11	12	4	2	29	41	-10	26	25	B2	18	22	11	21	18	12	8	70	25
PS type TKA	0	Parapatella	left	149	53	23.8728	female	89	115	115	115	100	-10	-10	-15	-15	97	10	0	22	3	3.66667	4	2.66667	3	3	A	0	10	15	10	5	0	2	17	33	-10	18	25	B1	10	20	10	5	25	3	14	63	25
PS type TKA	0	Parapatella	right	163	78.5	29.5457	male	76	120	120	125	120	-5	-5	-5	0	64	23	55	10	3.66667	4	4.66667	3	3.33333	3.66667	A	6	16	15	19	20	14	9	62	67	25	17	25	B1	20	30	9	30	27	18	11	63	25
PS type TKA	0	Midvustus	left	163	63.5	23.9	male	79	130	125	130	135	-15	-10	-10	-5	18	48	35	11	3.66667	4.33333	5	7	7.33333	8	B1	17	26	6	15	20	16	9	60	21	-10	11	20	B2	21	30	6	24	28	24	10	66	25
PS type TKA	0	Parapatella	right	155	56	23.3091	female	70	150	135	135	140	-5	0	0	0	79	11	7	0	3.66667	4.33333	5	7	7.33333	8	A	7	14	14	12	15	12	8	47	40	-10	25	25	B1	23	26	9	18	23	23	13	77	25
PS type TKA	0	Trivector	right	150	69.6	30.9333	female	70	100	120	120	125	0	0	0	0	9	1	1	0	4.66667	5.66667	6.66667	5.66667	6.66667	7.33333	B1	7	8	15	12	12	2	9	35	25	-10	20	15	B2	19	40	15	30	28	10	14	64	25
PS type TKA	0	Parapatella	right	150	55	24.4444	female	75	145	130	130	135	-10	-10	-5	-10	83	46	73	0	8	10	11	8	9.33333	10	B1	9	14	13	15	20	10	7	52	24	-10	14	20	B2	15	24	9	27	22	17	0	71	25
PS type TKA	0	Parapatella	left	152	57	24.6711	female	75	150	140	130	135	-5	0	0	0	52	15	60	0	1.33333	2.33333	3	4.33333	5.33333	5.33333	A	9	38	13	27	21	14	0	62	42	-10	27	25	B2	13	20	7	12	17	3	3	71	25
PS type TKA	0	Trivector	left	154	58	24.4561	female	83	135	130	135	135	0	0	0	0	54	35	9	15	4.33333	5.33333	5.66667	4	5	5.66667	A	12	20	15	18	13	7	7	45	32	-10	27	15	B1	19	26	9	24	23	9	0	67	25
PS type TKA	0	Trivector	left	153	65	27.7671	female	68	100	115	115	120	-15	-10	-10	-5	19	0	0	2	5.66667	6.66667	7.33333	5	6	6.33333	B1	12	20	15	18	13	7	7	45	20	-10	10	20	B2	22	40	9	27	29	18	15	63	25
PS type TKA	0	Trivector	left	146	57	26.7405	female	75	145	120	125	120	0	-5	-5	0	24	65	0	0	2	3	3	4.33333	5.33333	5.33333	B1	13	18	11	11	14	8	2	35	34	-10	24	20	B2	21	18	8	15	14	8	2	68	25
PS type TKA	0	Trivector	left	156	55	22.6003	female	70	145	125	130	140	-5	-5	-5	-5	65	38	27	31	2	2.33333	3	2.66667	3.66667	4.66667	A	15	14	15	11	17	7	4	39	42	-10	27	25	B1	18	14	3	26	19	5	6	69	25
PS type TKA	0	Trivector	left	160	65	25.3906	female	75	110	110	110	110	-5	0	0	0	34	41	37	0	3.66667	4.66667	5	2	2.66667	3.33333	B1	18	30	12	20	21	4	3	48	25	-10	20	15	B2	13	24	9	21	26	12	6	67	25
PS type TKA	0	Trivector	right	160	72.3	28.2422	female	60	120	105	115	120	-10	-10	-5	-5	27	30	74	20	2.66667	3.66667	4.66667	2	2	3	B1	19	20	14	18	23	14	8	63	34	-10	19	25	B2	13	16	3	21	22	11	8	71	25
PS type TKA	0	Parapatella	right	163	67	25.2174	male	72	140	135	135	135	0	0	0	0	22	5	3	5	2	3	3	3	3	4	A	16	20	15	24	19	18	10	71	28	-10	13	25	B1	23	22	9	27	27	20	14	62	25
PS type TKA	0	Parapatella	right	149	46	20.7198	female	78	140	125	130	125	0	0	0	0	75	3	15	6	6	6.66667	7.33333	4.66667	5.33333	5.66667	A	11	22	12	22	15	11	3	51	43	-10	28	25	B1	22	32	11	24	26	19	0	66	25
PS type TKA	0	Trivector	left	144	53	25.5594	female	71	150	120	120	130	0	0	0	0	46	24	21	0	7.33333	8	9	6.33333	7	8	A	15	14	14	18	25	9	10	62	25	-10	30	5	B1	21	26	9	16	26	19	8	64	25
PS type TKA	0	Parapatella	right	153	60	25.6312	female	75	130	120	125	130	-10	-5	-5	-5	75	8	0	0	2	2.66667	3	2.66667	3	3.33333	B1	12	10	15	14	14	5	8	41	26	-10	21	15	B1	20	22	15	24	26	10	8	63	25
PS type TKA	0	Trivector	left	154	71.4	30.1063	female	80	135	130	130	130	0	-5	0	0	100	30	68	96	2.33333	2.66667	3.66667	3.66667	5.33333	6.66667	A	0	4	15	8	5	0	6	19	32	-10	27	15	B1	6	10	6	1	13	3	6	74	25
PS type TKA	0	Trivector	right	153	67	28.6215	female	71	85	120	115	115	0	0	0	0	87	9	3	0	6.33333	8	9	2	3	3.33333		21	20	5	12	14	22	4	52	28	-10	30	20	B1	23	22	11	15	18	10	9	68	25
PS type TKA	0	Trivector	right	152	56	24.2382	female	76	140	130	135	140	0	0	0	0	0	58	50	0	3	3.66667	4.33333	3.33333	4.33333	5	B1	17	28	15	21	14	14	3	52	73	25	28	20	B2	14	22	6	15	20	20	3	72	25
PS type TKA	0	Trivector	left	148	60	27.3923	female	81	150	130	125	130	-5	-5	-5	0	12	69	20	27	4.66667	5.33333	5.66667	3.66667	4.33333	4.66667	B1	16	14	10	21	11	5	11	48	33	-10	23	20	B2	18	18	11	18	20	13	5	73	25
PS type TKA	0	Parapatella	left	147	47	21.7502	female	71	160	150	150	150	0	0	0	0	70	17	26	6	7.66667	9.33333	10.6667	9	10	10.6667	A	10	28	15	12	27	11	9	59	27	-10	32	5	B1	20	30	11	20	26	16	0	75	25
PS type TKA	0	Parapatella	left	150	56	24.8889	female	80	135	105	105	110	0	0	0	0	36	48	48	10	4.66667	5.33333	6.66667	3.33333	4	4.33333	A	14	12	15	15	12	2	3	32	42	-10	27	25	B1	14	12	4	15	16	10	9	71	25
PS type TKA	0	Trivector	left	148	46	21.0007	female	81	105	125	125	125	-5	0	0	0	0	0	23	0	6.33333	6.66667	7.33333	7	7	8		24	22	13	28	20	5	9	62	34	-10	14	30	B2	21	30	9	24	25	4	13	75	25
PS type TKA	0	Trivector	left	148	52	23.74	female	80	155	130	135	135	-5	0	-5	0	21	55	0	0	1.66667	1.66667	2	5.66667	6.33333	7	A	15	22	13	12	5	2	0	19	46	-10	31	25	B1	20	40	13	21	24	0	0	65	25
PS type TKA	0	Trivector	right	170	70	24.2215	male	65	120	120	120	115	-10	-25	-15	-25	76	0	0	13	1.33333	1.33333	2.33333	4	4	4.33333	A	8	16	11	15	15	10	6	46	14	-10	14	10	B1	17	20	10	24	25	21	11	60	25
PS type TKA	0	Parapatella	left	149	43	19.3685	female	76	120	130	130	130	0	0	0	0	37	10	0	0	5	6.33333	7.66667	5.33333	6	6.66667	B1	18	20	15	20	15	4	9	48	34	-10	24	20	B1	22	24	11	27	23	20	8	71	25
PS type TKA	0	Trivector	right	158	52.1	20.8701	female	79	150	40	140	140	-15	-10	-10	-5	13	33	0	48	4.66667	5.33333	6	3.33333	3.66667	4	A	19	14	14	13	23	10	11	57	20	-10	15	15	B1	21	30	9	18	21	12	5	63	25
PS type TKA	0	Trivector	right	147	47.5	21.9816	female	71	145	140	135	130	-10	-5	-5	0	83	22	25	60	11	12.6667	15.6667	3.33333	4.33333	5	A	10	14	14	16	19	5	12	52	39	-10	24	25	B1	21	30	14	24	24	13	14	62	25
PS type TKA	0	Parapatella	left	146	48	22.5183	female	83	125	120	125	125	0	0	0	-5	100	10	60	10	5.33333	6	6	6.66667	7.33333	7.66667	B1	0	18	15	5	7	8	9	29	30	-10	20	20	B1	19	24	9	8	8	2	9	60	25
PS type TKA	0	Parapatella	right	148	45	20.5442	female	78	130	125	125	130	0	0	0	0	17	30	15	0	5.66667	6.66667	7.33333	3.66667	4.33333	4.66667	B1	18	16	12	24	30	15	9	78	36	-10	26	20	B2	18	16	9	30	18	14	9	65	25
PS type TKA	0	Parapatella	right	150	67	29.7778	female	72	135	125	125	140	-5	-10	-10	0	58	14	5	0	4	4.33333	5	5	5.66667	5.66667	B1	15	20	15	27	27	11	10	75	30	-10	20	20	B2	20	20	9	24	27	21	12	65	25
PS type TKA	0	Parapatella	right	149	49.1	22.1161	female	81	140	120	125	130	0	0	0	0	23	13	7	78	3.66667	4.66667	5.33333	4	5	6	A	12	20	12	8	15	10	11	44	33	-10	28	15	B1	18	28	9	14	20	13	9	75	25
PS type TKA	0	Parapatella	right	150	55	24.4444	female	80	135	115	125	110	0	0	0	0	46	36	31	9	4.66667	5	5.66667	4.66667	5.33333	6	B1	14	20	14	21	30	3	5	59	42	-10	27	25	B2	18	20	10	12	18	14	0	70	25
PS type TKA	0	Parapatella	right	147	75	34.7078	female	76	105	115	115	110	-5	0	0	-5	58	6	5	3	1.66667	2.33333	3.33333	5	5.66667	6.66667	A	4	10	11	14	9	2	3	28	24	-10	19	15	B2	19	20	4	18	23	15	0	63	25
PS type TKA	0	Parapatella	left	147	75	34.7078	female	76	110	115	120	115	0	0	0	0	59	6	5	5	1.33333	1.66667	2.66667	3.33333	4	5	A	4	10	11	14	9	2	3	28	32	-10	22	20	B2	21	20	4	18	23	15	0	64	25
PS type TKA	0	Parapatella	left	152	59	25.5367	female	79	140	120	120	120	-5	-5	0	0	0	25	28	18	11	12.6667	13	7.33333	9	10	B1	19	20	15	18	25	11	13	67	41	-10	26	25	B2	18	20	15	18	23	8	9	69	25
PS type TKA	0	Trivector	left	156	65	26.7094	female	73	140	120	120	130	-5	-5	-5	0	63	60	47	50	5	6	6.66667	6.66667	7.33333	7.66667	A	6	20	14	17	20	11	6	54	41	-10	26	25	B1	14	20	8	19	20	13	8	67	25
PS type TKA	0	Trivector	left	155	61	25.3902	female	74	130	130	130	130	0	0	0	0	20	13	9	0	4.66667	5.66667	6.66667	3.33333	4.33333	5	B1	9	16	11	5	16	8	13	42	41	-10	26	25	B2	22	26	14	12	26	0	8	66	25
PS type TKA	0	Parapatella	left	158	63	25.2363	female	78	120	125	120	125	-20	-25	-25	-15	83	0	7	0	5.33333	6.33333	6.66667	3.33333	3.66667	4	C1	12	24	14	14	18	9	12	53	9	-10	-6	25	B1	17	22	11	18	28	16	7	60	25
PS type TKA	0	Parapatella	right	155	66	27.4714	female	79	130	125	130	130	-5	0	0	0	71	41	48	77	1	1.33333	2	3	3	4	B2	12	16	10	15	15	8	2	40	39	-10	24	25	B2	11	16	9	12	15	3	9	71	25
PS type TKA	0	Parapatella	right	155	50	20.8117	female	79	140	130	130	130	-10	-5	-5	-10	41	77	16	30	5	6	7	5.66667	6	7	A	12	22	13	14	16	9	9	48	21	-10	16	15	B1	16	12	5	17	18	12	8	69	25
PS type TKA	0	Parapatella	right	150	50	22.2222	female	73	135	140	140	140	0	-5	0	-5	72	5	92	50	6.33333	8	9.33333	5.33333	6.33333	6.66667	-B1	12	22	14	14	16	9	9	48	10	-10	0	20	B1	7	8	3	11	11	2	4	68	25
PS type TKA	0	Parapatella	left	157.5	80	32.2499	female	72	125	120	125	130	-5	0	0	0	36	5	15	9	3.66667	4	5	1.66667	2	2.33333	B1	21	20	15	24	28	19	13	84	38	-10	23	25	B2	20	20	9	24	28	18	13	70	25
PS type TKA	0	Parapatella	left	160	72.5	28.3203	female	71	140	135	135	140	0	0	0	0	13	20	13	0	6	6.33333	7.33333	5.33333	5.33333	6.33333	A	13	20	15	24	17	5	0	46	43	-10	28	25	B1	13	30	13	30	29	12	11	77	25
PS type TKA	0	Trivector	right	154	56	23.6128	female	78	130	135	130	135	-1	-5	0	0	72	28	35	39	3	3.33333	3.66667	3.66667	3.66667	4.66667	A	7	16	11	11	14	4	1	30	31	-10	26	15	B1	22	34	9	14	22	0	10	76	25
PS type TKA	0	Trivector	left	157	60.7	24.6257	female	75	135	135	130	140	0	0	0	0	86	2	0	0	9	10	10	7	8	9	A	3	14	15	11	20	1	9	41	37	-10	27	20	B1	23	40	9	15	27	16	-	66	25
PS type TKA	0	Trivector	right	151	53	23.2446	female	57	140	135	135	135	-5	0	0	0	74	0	0	0	5.33333	6	6.33333	5	5.66667	6	B1	10	8	15	30	6	2	10	48	42	-10	27	25	B1	25	40	9	30	30	30	15	77	25
MP type TKA	1	Parapatella	left	168	67	23.7387	male	82	135	120	130	130	-10	-5	0	-5	49	0	0	0	2	2.33333	2.33333	3	3.66667	3.66667	B1	15	20	15	30	11	4	13	58	37	-10	22	25	B1	20	40	10	30	6	7	10	76	25
MP type TKA	1	Parapatella	right	150	58	25.7778	female	58	135	135	140	140	-10	0	0	0	31	33	9	0	9.33333	9.66667	10.3333	4.33333	5.33333	5.66667	A	14	8	15	9	19	9	6	43	32	-10	22	20	B1	15	20	5	24	21	7	7	78	25
MP type TKA	1	Parapatella	right	166	68	24.677	male	68	125	130	130	125	-5	-10	-5	-5	70	22	14	2	4.33333	4.66667	5.66667	3	3.66667	4	B1	7	16	15	19	9	5	9	42	38	-10	23	25	B1	17	24	11	24	20	8	12	74	25
MP type TKA	1	Parapatella	right	159	53	20.9644	female	77	130	130	125	125	-10	0	0	0	65	35	6		3.33333	4	4.33333	3	4	4	B1	16	18	15	24	18	5	0	47	31	-10	21	20	B2	20	34	14	27	25	8	4	75	25
MP type TKA	1	Parapatella	right	161	63	24.3046	male	75	135	120	120	125	-10	0	0	0	0	24	37	0	3.66667	4.33333	4.66667	3.33333	3.66667	4	B2	19	24	12	21	19	16	9	65	32	-10	22	20	B2	18	20	9	18	19	17	9	74	25
MP type TKA	1	Parapatella	left	161	63	24.3046	male	75	135	115	120	125	-5	0	0	0	0	26	10	0	2.33333	2.33333	3	1.66667	2.33333	2.33333	B2	19	24	12	21	19	16	9	65	35	-10	25	20	B2	23	26	9	21	23	15	14	74	25
MP type TKA	1	Parapatella	right	149	61.5	27.7015	female	77	145	135	135	135	0	0	0	0	28	13	0	0	5.33333	6.33333	6.33333	3.66667	4	5	A	10	16	14	30	23	8	5	66	42	-10	27	25	B2	24	28	11	30	26	18	12	75	25
MP type TKA	1	Parapatella	left	149	61.5	27.7015	female	77	145	135	135	135	0	0	0	0	20	13	0	0	2.33333	3	4	1.33333	1.66667	2	A	10	16	14	30	23	8	5	66	42	-10	27	25	B2	24	28	11	30	26	18	12	75	25
MP type TKA	1	Parapatella	left	158	74	29.6427	female	65	125	115	120	120	-5	0	0	0	43	29	0	0	1.66667	2	2.33333	1	1	1.33333	C1	15	10	9	30	25	17	14	86	32	-10	17	25	B2	25	34	9	30	30	23	14	74	25
MP type TKA	1	Parapatella	right	163	80	30.1103	male	75	135	130	135	125	-15	-5	0	0	56	25	11	0	5	6	6.66667	4.66667	5	5.66667	A	12	16	12	8	9	0	2	19	32	-10	17	25	B1	19	24	12	17	21	3	0	72	25
MP type TKA	1	Parapatella	right	160	81	31.6406	female	75	120	100	110	110	-15	-10	-10	-10	0	20	0	0	0.666667	0.666667	1	1.66667	2	2.33333	B2	23	6	15	8	11	7	5	31	29	-10	14	25	B2	21	26	8	15	22	7	7	67	25
MP type TKA	1	Parapatella	left	160	81	31.6406	female	75	115	115	110	115	-15	-10	-5	-5	32	18	0	0	3.66667	5	5.66667	3.66667	4.33333	5	B2	19	6	15	8	11	7	5	31	28	-10	13	25	B2	21	26	8	15	22	7	7	70	25
MP type TKA	1	Parapatella	left	153	49	20.9321	female	79	110	110	110	115	-10	0	0	-5	19	0	0	0	1	1.66667	2	0.666667	1.33333	1.66667	A	17	16	12	18	18	5	5	46	32	-10	17	25	B1	22	26	9	21	21	8	10	65	25
MP type TKA	1	Parapatella	right	152	47	20.3428	female	70	130	110	120	120	-5	0	0	0	67	12	0	19	6.66667	7.66667	8.66667	1.66667	2.33333	2.66667	A	23	18	15	0	19	6	6	31	39	-10	24	25	B1	26	36	15	18	18	6	11	64	25
MP type TKA	1	Parapatella	right	148	64	29.2184	female	76	135	120	120	130	0	-5	0	0	56	48	25	8	5.33333	6.33333	7.66667	6.33333	7	7.66667	A	13	10	14	6	13	2	11	32	32	-10	27	15	B2	19	20	13	15	26	7	9	69	25
MP type TKA	1	Parapatella	left	148	64	29.2184	female	76	125	120	120	120	0	-5	0	0	54	47	25	12	5.33333	6.33333	7.33333	7	8	9	A	13	10	14	6	13	2	11	32	30	-10	25	15	B2	19	20	13	15	26	7	9	74	25
MP type TKA	1	Parapatella	left	145	47	22.3543	female	80	135	120	125	130	-10	-5	-5	0	90	6	0	0	6	6.66667	7.33333	3.66667	4.33333	5	B1	10	6	15	6	6	1	9	22	17	-10	17	10	B2	20	20	10	20	22	4	3	73	25
MP type TKA	1	Parapatella	right	158	63	25.2363	male	84	135	115	120	120	-5	0	0	0	47	0	5	0	2	2.66667	3	2.33333	2.66667	3	A	17	24	5	16	25	13	12	66	40	-10	25	25	B1	19	34	15	24	21	22	14	74	25
MP type TKA	1	Parapatella	right	146	50	23.4566	female	74	135	115	115	120	-5	0	0	0	55	48	20	12	4.33333	4.33333	4.33333	5	5.33333	5.66667	B1	18	20	5	28	13	8	11	60	25	-10	25	10	B2	18	20	5	28	13	8	11	68	25
MP type TKA	1	Parapatella	right	150	54	24	female	72	150	120	120	125	0	0	0	0	50	46	45	50	4	5	6	2	2	2	B1	15	22	15	15	23	5	3	46	35	-10	25	20	B2	17	24	12	24	23	13	7	74	25
MP type TKA	1	Parapatella	left	154	61	25.721	female	85	140	125	130	130	-10	0	0	0	93	17	15	8	4	4.66667	5.33333	3	3.33333	4	B2	5	14	14	12	15	7	6	40	38	-10	23	25	B2	25	34	11	18	22	18	10	61	25
MP type TKA	1	Parapatella	right	145	61	29.0131	female	85	140	125	130	130	-10	0	0	0	70	22	15	0	3	3.33333	4	3	3.33333	4	B2	5	14	14	12	15	7	6	40	38	-10	23	25	B2	21	34	11	18	22	18	10	66	25
MP type TKA	1	Parapatella	right	164	78.5	29.1865	male	76	140	135	130	135	-5	0	0	0	78	13	0	0	5	5.33333	6	2.66667	3	3.33333	A	8	14	14	12	24	13	6	55	26	-10	26	10	B2	19	32	10	24	29	15	5	76	25
MP type TKA	1	Parapatella	left	164	78.5	29.1865	male	76	135	135	130	135	0	0	0	0	67	15	18	8	4.33333	5	6	6	6.33333	7.33333	A	8	14	14	12	24	13	6	55	27	-10	22	15	B2	18	32	10	24	29	15	5	71	25
MP type TKA	1	Parapatella	right	148	62	28.3053	female	70	135	120	120	115	-55	0	0	0	63	9	43	9	3.66667	3.66667	3.66667	2.66667	2.66667	2.66667	A	14	16	15	12	16	6	13	47	25	-10	25	10	B2	17	24	8	15	24	15	13	69	25
MP type TKA	1	Parapatella	left	148	62	28.3053	female	70	130	125	125	130	-5	0	0	0	63	11	26	0	5.33333	5.66667	5.66667	3	4.33333	4.66667	A	14	16	15	12	16	6	13	47	29	-10	24	15	B2	19	24	8	15	24	15	13	65	25
MP type TKA	1	Parapatella	right	150	54	24	female	78	145	105	130	135	-10	-10	-5	0	55	10	15	4	3.66667	4	4.33333	2.66667	3	3.33333	A	13	12	15	16	15	8	9	48	39	-10	24	25	B2	17	20	5	14	23	11	9	74	25
MP type TKA	1	Parapatella	right	153	83	35.4564	female	73	125	125	125	125	-5	0	0	0	70	10	0	16	8	9	10	8.33333	9.33333	10.3333	A	21	15	-6	15	10	1	7	33	48	-10	23	25	B2	11	30	11	20	23	9	12	75	25
MP type TKA	1	Parapatella	left	153	83	35.4564	female	73	125	120	125	130	-5	0	0	0	24	13	0	16	2.66667	3.66667	4	4	4	5	A	20	15	-6	15	10	1	7	33	28	-10	18	20	B2	11	30	11	20	23	9	12	70	25
MP type TKA	1	Parapatella	right	150	58	25.7778	female	86	145	135	135	140	-10	-5	-5	-5	6	8	0	0	8	9	9.66667	5	6	6.66667	C1	20	26	15	12	11	4	1	28	39	-10	24	25	B2	25	32	10	8	14	0	4	70	25
MP type TKA	1	Parapatella	right	155	54	22.4766	male	78	110	95	95	110	0	0	0	0	48	11	26	5	3	3	3	0	0	0	B1	11	12	12	27	11	3	5	46	37	-10	22	25	B1	18	22	12	30	20	15	14	64	25
MP type TKA	1	Parapatella	right	180	76	23.4568	male	57	135	135	135	135	-15	-5	0	0	20	22	0	14	1.66667	2	2.66667	2	3	3.33333	A	18	18	15	21	22	15	10	68	27	-10	17	20	B1	23	32	6	30	28	20	11	72	25
MP type TKA	1	Parapatella	left	149	65	29.278	female	74	120	115	125	130	0	0	0	0	24	29	15	15	5	6	7	7.66667	8.66667	9.66667	A	18	16	18	14	15	2	4	35	74	25	24	25	B1	9	20	9	14	20	2	4	70	25
MP type TKA	1	Parapatella	left	150	50	22.2222	female	72	130	100	105	110	-5	-10	-5	-5	30	18	17	0	2	3	3.33333	2.33333	3	3.66667	B1	11	18	13	24	24	12	8	68	39	-10	24	25	B2	21	26	10	30	25	0	9	69	25
MP type TKA	1	Parapatella	right	154	61.5	25.9319	female	76	135	135	135	135	-5	0	0	0	34	6	0	0	4.33333	4.66667	5.33333	4	4.66667	4.66667	A	19	20	15	24	27	18	14	83	25	-10	20	15	B1	20	28	9	30	28	22	4	72	25
MP type TKA	1	Parapatella	left	152	56	24.2382	female	63	135	125	135	125	-5	-5	0	0	7	0	0	0	4	4.66667	5	1.66667	2	2	A	13	18	14	24	20	11	12	67	35	-10	20	25	B1	22	40	13	24	26	15	15	75	25
MP type TKA	1	Parapatella	right	160	53	20.7031	female	79	125	105	105	105	-5	-10	0	0	65	82	93	20	1.33333	1.66667	2	2	2	2	C3	17	18	15	15	19	2	8	44	23	-10	18	15	C3	15	12	10	18	15	3	11	56	25
MP type TKA	1	Parapatella	left	160	53	20.7031	female	79	120	110	105	110	-5	-5	0	0	28	82	93	24	1.66667	2	2.33333	1.66667	2	2	C3	11	18	15	15	19	2	8	44	32	-10	17	25	C3	15	12	10	18	15	3	11	56	25
MP type TKA	1	Parapatella	right	155	58	24.1415	female	79	140	120	120	120	-10	-10	-10	-5	75	0	45	6	3	4	4.33333	2.66667	3	3.33333	A	14	18	15	12	15	11	9	47	33	-10	23	20	B1	21	28	9	21	22	8	14	64	25
MP type TKA	1	Parapatella	right	174	78	25.763	male	63	140	135	135	140	-10	0	0	0	25	5	2	0	4.66667	5	5.66667	6	7	7.66667	A	18	20	14	30	27	14	11	82	31	-10	16	25	A	25	38	14	30	30	18	9	75	25
MP type TKA	1	Parapatella	left	160	66.1	25.8203	male	75	135	130	130	140	-10	0	0	0	22	4	0	0	4.66667	5.66667	5.66667	3.66667	4.33333	4.66667	A	10	18	15	19	20	12	0	51	42	-10	27	25	B1	19	28	8	21	27	19	10	76	25
MP type TKA	1	Parapatella	right	145	68	32.3424	female	74	130	125	120	120	-5	-10	-5	-5	79	13	0	0	2	2.66667	3.33333	2.66667	3.33333	3.33333	A	6	20	14	8	14	11	12	45	35	-10	20	25	B2	22	28	15	30	29	17	12	73	25
MP type TKA	1	Parapatella	left	145	65	30.9156	female	74	130	125	125	125	-5	0	0	0	78	6	0	0	4	4.33333	4.66667	4.33333	4.66667	5		5	20	14	8	14	11	12	45	38	-10	23	25	B2	22	28	15	30	29	17	12	70	25
MP type TKA	1	Parapatella	right	151	82	35.9633	female	71	115	110	115	120	-15	-5	0	0	9	0	0	0	2.33333	3.33333	5	3	3.66667	4.66667	A	20	14	15	8	8	10	8	34	38	-10	23	25	B2	25	40	9	24	28	10	13	73	25
MP type TKA	1	Parapatella	left	150	50	22.2222	female	71	120	115	115	115	-25	-5	-5	-5	34	0	0	0	3	4	5	4.66667	5.66667	6	A	17	14	15	8	8	10	8	34	34	-10	19	25	B2	25	40	9	24	28	10	13	66	25
MP type TKA	1	Parapatella	right	158	57	22.8329	female	71	150	140	140	145	0	0	0	0	20	18	0	0	8.33333	10	11	6	7.33333	8	A	20	34	15	30	27	12	15	84	40	-10	30	20	B2	23	38	15	30	29	23	14	68	25
MP type TKA	1	Parapatella	left	158	57	22.8329	female	71	150	145	145	145	0	0	0	0	12	0	0	0	1.66667	2	2	4	5.33333	6.33333	A	19	34	15	30	27	12	15	84	40	-10	30	20	B2	23	38	15	30	29	23	14	74	25
MP type TKA	1	Parapatella	right	155	55	22.8928	female	83	135	130	130	125	-15	-10	-10	-5	83	18	13	0	6.33333	6.66667	7.33333	5.33333	5.66667	6	C3	11	6	15	11	14	4	2	31	31	-10	16	25	B2	19	20	11	17	15	10	0	71	25
MP type TKA	1	Parapatella	left	155	55	22.8928	female	83	110	115	115	110	-20	-10	-10	-5	67	18	13	0	3.66667	4	4	4	4.33333	5	C3	5	6	15	11	14	4	2	31	22	-10	7	25	B2	19	20	11	17	15	10	0	68	25
MP type TKA	1	Parapatella	right	148	53	24.1965	female	76	135	135	135	130	-5	0	0	0	50	10	9	5	3	3	4	2.66667	3	3.33333		10	18	13	12	9	0	5	26	25	-10	10	25	B1	20	38	10	24	24	18	12	77	25
MP type TKA	1	Vustus snipps	right	153	74	31.6118	female	65	85	120	120	120	-15	-5	-5	-10	17	50	0	0	7	8	8	4	4	4	A	9	16	12	12	16	3	9	40	21	-10	6	25	B2	19	22	6	12	19	12	0	67	25
MP type TKA	1	Vustus snipps	left	153	74	31.6118	female	65	80	105	100	105	-15	-10	-5	-5	53	50	0	0	6.33333	6.66667	7.66667	4	4.33333	5.33333	A	9	16	12	12	16	3	9	40	21	-10	6	25	B2	19	22	6	12	19	12	0	63	25
MP type TKA	1	Parapatella	right	150	68	30.2222	female	87	145	130	135	140	-5	0	0	0	48	5	0	0	6.66667	8.33333	10	5.33333	5.66667	6	A	5	16	12	16	14	7	2	39	44	-10	29	25	B1	21	28	8	8	22	10	5	67	25
MP type TKA	1	Parapatella	right	170	82	28.3737	male	67	110	110	120	120	-5	-5	-5	0	95	75	17	4	3	3.66667	4.66667	1	1.33333	1.66667	A	0	12	15	6	12	4	6	28	35	-10	20	25	B2	16	32	10	30	28	15	10	72	25
MP type TKA	1	Parapatella	right	149	54.5	24.5484	female	77	130	120	125	115	-20	-5	0	0	57	0	0	26	5	7	8.33333	5	6	7	B2	6	4	15	2	3	0	0	5	16	-10	6	20	C3	23	36	9	24	21	0	11	65	25
MP type TKA	1	Parapatella	left	149	54.5	24.5484	female	77	130	125	125	120	-10	0	0	0	57	0	0	0	5.33333	6.66667	8.66667	6.33333	7.33333	8.66667	B2	6	4	15	2	3	0	0	5	11	-10	16	5	C3	23	36	9	24	21	0	11	70	25
MP type TKA	1	Parapatella	right	152	51	22.0741	female	75	140	130	125	125	0	0	0	0	45	3	0	0	8	8.66667	9.66667	1.66667	2	2.33333	A	3	16	15	18	19	8	7	52	33	-10	28	15	B2	25	40	9	30	30	14	15	70	25
MP type TKA	1	Parapatella	left	152	51	22.0741	female	75	140	125	125	125	0	0	0	0	26	3	0	0	3	3	3.33333	1.66667	2	2.66667	A	7	16	15	18	19	8	7	52	43	-10	28	25	B2	25	40	9	30	30	14	15	75	25
MP type TKA	1	Parapatella	left	166	70	25.4028	male	69	140	110	120	120	-5	-5	0	0	11	9	10	10	4.66667	6	7	1	2	2.66667	B1	9	20	15	19	20	6	11	56	76	25	26	25	B2	18	20	9	27	22	17	11	74	25
MP type TKA	1	Parapatella	right	171	68	23.255	male	83	125	120	120	120	-5	-5	-5	0	0	-	0	0	1.66667	1.66667	2	1.33333	1.33333	2	B1	19	20	9	30	28	23	5	86	33	-10	18	25	B2	25	30	11	30	30	25	15	72	25
MP type TKA	1	Parapatella	right	168	72	25.5102	male	70	115	125	125	125	-20	0	0	0	12	0	0	0	1.33333	1.66667	1.66667	2	2.33333	2.66667	B1	25	32	15	27	29	19	15	90	23	-10	8	25	B2	25	40	9	21	30	25	15	80	25
MP type TKA	1	Parapatella	right	152	55	23.8054	female	77	145	130	130	130	0	0	0	0	30	24	5	0	2	3	3.66667	3.66667	4.33333	6	A	13	18	15	24	26	19	11	80	39	-10	29	20	B2	23	30	11	24	26	17	10	76	25
MP type TKA	1	Parapatella	left	152	55	23.8054	female	77	145	130	130	130	0	0	0	0	83	15	20	0	2	2.66667	3	3	3.33333	4	A	7	18	15	24	26	19	11	80	39	-10	29	20	B2	22	30	11	24	26	17	10	76	25
MP type TKA	1	Parapatella	right	148	58	26.4792	female	68	145	130	130	135	0	0	0	0	35	12	8	0	3	4.66667	6	5	6	7	A	12	20	15	24	18	12	15	69	44	-10	29	25	B1	19	18	9	18	26	16	13	76	25
MP type TKA	1	Parapatella	right	168	72	25.5102	male	74	125	130	135	135	-15	-5	0	0	45	15	8	0	4.33333	5.66667	6.66667	7	7.66667	8.66667	B1	19	12	15	18	21	8	9	56	15	-10	10	15	B1	23	38	9	27	26	18	13	72	25
MP type TKA	1	Parapatella	right	146	56	26.2713	female	77	135	120	125	125	-5	-5	-5	0	38	16	35	5	3.33333	3.66667	4	2	2	2.66667	A	18	20	15	27	21	8	12	68	40	-10	25	25	B1	18	26	9	30	23	13	12	73	25
MP type TKA	1	Parapatella	right	151	70	30.7004	female	77	120	110	115	115	0	0	0	0	86	38	49	0	3.66667	4	4.66667	3	3.66667	4.66667	A	11	20	15	15	21	12	12	60	74	25	24	25	B2	18	22	8	18	23	7	9	68	25
MP type TKA	1	Parapatella	left	151	70	30.7004	female	77	125	110	120	120	0	-5	0	0	54	57	51	0	3	3.33333	3.66667	5.66667	6.66667	7	A	15	20	15	15	21	12	12	60	35	-10	20	25	B2	21	22	8	18	23	7	9	69	25
MP type TKA	1	Parapatella	right	151	60	26.3146	male	80	140	125	125	125	0	0	0	0	48	25	0	0	10.6667	12	13	6.33333	6.66667	7	C3	17	12	15	21	22	15	4	62	43	-10	28	25	C3	15	28	7	30	24	10	6	70	25
MP type TKA	1	Parapatella	left	151	60	26.3146	male	80	140	115	125	125	0	0	0	0	20	25	9	0	10.3333	12	13.6667	7	8	8.66667	C3	20	12	15	21	22	15	4	62	43	-10	28	25	C3	15	28	7	30	24	10	6	75	25
[truncated: 41 more columns]

## Sheet: T test Results（table 1,2)
	t test	type（0＝PS type, 1=MP type)
	Table 1								Table 2
	group statistic								Independent t-test for two samples
	type別		n	mean	standard deviation	standard error of the mean					Levene'sTest for Equivariance		Test for the difference between two population means
	height cm	0	51	153.029	5.4428	0.762145					F value	significant probability	t-value	degree of freedom	Significant probability(two-tailed)	Difference of Means	Standard error of difference	95% confidence interval for difference
		1	70	155	7.66887	0.916605												lower limit	upper limit
	weight kg	0	51	59.5275	9.63662	1.3494			height cm	Assuming equal variances	5.84781	0.0171122	-1.56887	119	0.119333	-1.97059	1.25606	-4.4577	0.516527
		1	70	63.1086	10.0661	1.20313				No assumption of equal variances			-1.65308	118.937	0.100952	-1.97059	1.19207	-4.33102	0.389842
	BMI	0	51	25.3607	3.55245	0.497442			weight kg	Assuming equal variances	0.0915373	0.76276	-1.96723	119	0.0514835	-3.58112	1.82039	-7.18567	0.0234278
		1	70	26.2619	3.74927	0.448124				No assumption of equal variances			-1.98085	110.494	0.0500928	-3.58112	1.80787	-7.16372	0.00147539
	age years	0	51	74.9216	5.73356	0.802859			BMI	Assuming equal variances	0.605137	0.438169	-1.33457	119	0.184566	-0.90118	0.675261	-2.23826	0.435904
		1	70	74.6857	6.11139	0.730451				No assumption of equal variances			-1.346	111.074	0.181044	-0.90118	0.669525	-2.22788	0.425519
	preoperative ROM flexion Degrees	0	51	131.275	15.5513	2.17762			age years	Assuming equal variances	0.166654	0.683837	0.215111	119	0.830049	0.235854	1.09643	-1.93519	2.4069
		1	70	130.786	13.1501	1.57173				No assumption of equal variances			0.217293	111.616	0.828377	0.235854	1.08542	-1.91485	2.38656
	3 months ROM flexion Degrees	0	51	123.627	14.9692	2.09611			preoperative ROM flexion Degrees	Assuming equal variances	1.81628	0.180317	0.186862	119	0.852087	0.488796	2.61582	-4.69078	5.66837
		1	70	121.786	10.4617	1.25041				No assumption of equal variances			0.182007	96.6561	0.855958	0.488796	2.68559	-4.84159	5.81918
	6 months ROM flexion Degrees	0	51	126.765	8.29599	1.16167			3 months ROM flexion Degrees	Assuming equal variances	0.0254531	0.873514	0.796848	119	0.427126	1.84174	2.31128	-2.73482	6.41829
		1	70	124	9.69087	1.15828				No assumption of equal variances			0.754581	84.1915	0.452606	1.84174	2.44074	-3.01178	6.69525
	1 year ROM flexion Degrees	0	51	128.431	10.222	1.43137			6 months ROM flexion Degrees	Assuming equal variances	0.822071	0.366407	1.64468	119	0.102674	2.76471	1.681	-0.563834	6.09325
		1	70	125.214	9.3031	1.11193				No assumption of equal variances			1.68533	115.857	0.094617	2.76471	1.64046	-0.484466	6.01388
	preoperative ROM extension Degrees	0	51	-4.43137	5.04878	0.706971			1 year ROM flexion Degrees	Assuming equal variances	0.513221	0.475152	1.80153	119	0.0741521	3.21709	1.78576	-0.31889	6.75306
		1	70	-7.57143	8.37278	1.00074				No assumption of equal variances			1.77493	101.714	0.0789014	3.21709	1.81252	-0.378156	6.81233
	3 months ROM extension Degrees	0	51	-3.62745	5.66378	0.793088			preoperative ROM extension Degrees	Assuming equal variances	4.02852	0.0470033	2.37998	119	0.0189026	3.14006	1.31936	0.527585	5.75253
		1	70	-2.92857	3.75836	0.44921				No assumption of equal variances			2.56275	115.394	0.0116716	3.14006	1.22527	0.71312	5.56699
	6 months ROM extesion Degrees	0	51	-2.94118	5.11629	0.716425			3 months ROM extension Degrees	Assuming equal variances	2.29612	0.13235	-0.815508	119	0.416411	-0.69888	0.856987	-2.3958	0.99804
		1	70	-1.5	2.86786	0.342775				No assumption of equal variances			-0.766761	81.1736	0.445448	-0.69888	0.91147	-2.51236	1.1146
	1 year ROM extension Degrees	0	51	-2.35294	4.93487	0.69102			6 months ROM extesion Degrees	Assuming equal variances	10.6536	0.00143447	-1.97142	119	0.050997	-1.44118	0.731036	-2.8887	0.00634847
		1	70	-1.14286	2.43338	0.290844				No assumption of equal variances			-1.81462	72.7493	0.073705	-1.44118	0.794203	-3.02411	0.14176
	preoperative VAS for pain	0	51	49.1961	28.9565	4.05473			1 year ROM extension Degrees	Assuming equal variances	11.0641	0.001171	-1.77804	119	0.0779516	-1.21008	0.680573	-2.55769	0.137518
		1	70	44.1571	25.5449	3.0532				No assumption of equal variances			-1.61402	67.7435	0.111172	-1.21008	0.749733	-2.70625	0.286087
	3 months VAS for pain	0	51	24.0196	20.5694	2.88029			preoperative VAS for pain	Assuming equal variances	2.14897	0.145303	1.01256	119	0.313325	5.03894	4.97643	-4.8149	14.8928
		1	69	19.6667	19.3631	2.33105				No assumption of equal variances			0.992755	99.577	0.323235	5.03894	5.07571	-5.03165	15.1095
	6 months VAS for pain	0	51	22.8039	23.7512	3.32584			3 months VAS for pain	Assuming equal variances	1.54272	0.216677	1.18554	118	0.238187	4.35294	3.6717	-2.91803	11.6239
		1	70	12.5286	19.5327	2.33461				No assumption of equal variances			1.17476	104.108	0.24277	4.35294	3.70538	-2.99488	11.7008
	1 year VAS for pain	0	51	15.6275	23.4427	3.28263			6 months VAS for pain	Assuming equal variances	4.68671	0.0323933	2.60728	119	0.0102943	10.2754	3.94102	2.47173	18.079
		1	69	4.31884	8.54657	1.02889				No assumption of equal variances			2.52873	94.7453	0.0131002	10.2754	4.06345	2.20811	18.3426
	KS-Measure 30° of knee flexion (mm) 89N	0	51	4.52941	2.28344	0.319746			1 year VAS for pain	Assuming equal variances	33.3821	6.28091e-08	3.69314	118	0.000336961	11.3086	3.06206	5.2449	17.3723
		1	70	4.14286	2.2115	0.264325				No assumption of equal variances			3.28729	59.8817	0.00169535	11.3086	3.4401	4.42711	18.1901
	KS-Measure 30° of knee flexion (mm)111N	0	51	5.36601	2.60278	0.364462			KS-Measure 30° of knee flexion (mm) 89N	Assuming equal variances	0.00633309	0.936704	0.936515	119	0.350905	0.386555	0.412759	-0.430748	1.20386
		1	70	4.83333	2.45982	0.294005				No assumption of equal variances			0.931781	105.863	0.35357	0.386555	0.414856	-0.435949	1.20906
	KS-Measure 30° of knee flexion (mm)133N	0	51	6.10458	2.83352	0.396772			KS-Measure 30° of knee flexion (mm)111N	Assuming equal variances	0.0170894	0.896212	1.14777	119	0.253364	0.53268	0.464098	-0.386282	1.45164
		1	70	5.47619	2.71429	0.32442				No assumption of equal variances			1.13756	104.255	0.257911	0.53268	0.468264	-0.395879	1.46124
	KS-Measure 60° of knee flexion (mm)89N	0	51	4.51307	1.7188	0.24068			KS-Measure 30° of knee flexion (mm)133N	Assuming equal variances	1.87854e-05	0.996549	1.23444	119	0.219472	0.628385	0.509045	-0.379575	1.63634
		1	70	3.56667	1.85926	0.222224				No assumption of equal variances			1.22607	105.147	0.222912	0.628385	0.51252	-0.387831	1.6446
	KS-Measure 60° of knee flexion (mm)111N	0	51	5.16993	1.84797	0.258767			KS-Measure 60° of knee flexion (mm)89N	Assuming equal variances	0.188489	0.664963	2.85342	119	0.00510258	0.946405	0.331674	0.289658	1.60315
		1	70	4.11905	2.05326	0.245412				No assumption of equal variances			2.88906	112.397	0.00463721	0.946405	0.327583	0.297367	1.59544
	KS-Measure 60° of knee flexion (mm)133N	0	51	5.76797	1.93249	0.270603			KS-Measure 60° of knee flexion (mm)111N	Assuming equal variances	0.643954	0.423882	2.89812	119	0.00447046	1.05089	0.36261	0.332883	1.76889
		1	70	4.63333	2.25946	0.270057				No assumption of equal variances			2.94668	113.725	0.00389752	1.05089	0.356634	0.34438	1.75739
	preoperative KSS ⅠSymptoms	0	51	11.7647	5.6554	0.791914			KS-Measure 60° of knee flexion (mm)133N	Assuming equal variances	1.37925	0.242573	2.89592	119	0.00449984	1.13464	0.391807	0.358823	1.91046
		1	70	13.3714	5.56691	0.665373				No assumption of equal variances			2.9679	115.891	0.00364364	1.13464	0.382305	0.37743	1.89185
	preoperative KSS ⅡSatisfuction	0	51	17.7255	6.13214	0.858671			preoperative KSS ⅠSymptoms	Assuming equal variances	0.186152	0.666919	-1.55727	119	0.122062	-1.60672	1.03176	-3.6497	0.436256
		1	70	16.3714	6.07244	0.725795				No assumption of equal variances			-1.55339	106.906	0.123286	-1.60672	1.03434	-3.65719	0.443747
	preoprative KSS ⅢExpectations	0	51	13.3137	2.2315	0.312473			preoperative KSS ⅡSatisfuction	Assuming equal variances	0.200619	0.655036	1.20621	119	0.230131	1.35406	1.12258	-0.868758	3.57688
		1	70	13.4143	3.95442	0.472644				No assumption of equal variances			1.20434	107.284	0.231109	1.35406	1.12432	-0.874704	3.58283
	preoperative KSS Ⅳ [1] walking and standing	0	51	16.3529	6.03928	0.845669			preoprative KSS ⅢExpectations	Assuming equal variances	1.05484	0.306479	-0.163511	119	0.870393	-0.10056	0.615005	-1.31833	1.11721
		1	70	16.6429	8.02539	0.959217				No assumption of equal variances			-0.177481	112.769	0.859449	-0.10056	0.566597	-1.22312	1.022
	preoperative KSS Ⅳ [2] standard activities	0	51	16.6471	6.24123	0.873947			preoperative KSS Ⅳ [1] walking and standing	Assuming equal variances	5.88574	0.0167649	-0.216986	119	0.828591	-0.289916	1.3361	-2.93553	2.3557
		1	70	17.3429	6.24357	0.74625				No assumption of equal variances			-0.226715	118.856	0.821035	-0.289916	1.27877	-2.82204	2.24221
	preoperative KSS Ⅳ [3] advanced activities	0	51	8.15686	5.09263	0.713111			preoperative KSS Ⅳ [2] standard activities	Assuming equal variances	0.267841	0.605745	-0.605425	119	0.54605	-0.695798	1.14927	-2.97147	1.57988
		1	70	8.38571	5.51229	0.658844				No assumption of equal variances			-0.605461	107.919	0.546144	-0.695798	1.1492	-2.97374	1.58214
	preoperative KSS Ⅳ [4] discretionary activities	0	51	6.96078	3.7361	0.523158			preoperative KSS Ⅳ [3] advanced activities	Assuming equal variances	0.646081	0.42312	-0.232785	119	0.816328	-0.228852	0.983101	-2.17549	1.71779
		1	70	7.9	4.09365	0.489285				No assumption of equal variances			-0.235716	112.429	0.814082	-0.228852	0.970878	-2.15244	1.69474
	preoperative KSS functional activities	0	51	48.1176	14.763	2.06723			preoperative KSS Ⅳ [4] discretionary activities	Assuming equal variances	0.290132	0.591142	-1.29241	119	0.19872	-0.939216	0.726718	-2.37819	0.499759
		1	70	50.2714	19.4063	2.3195				No assumption of equal variances			-1.31119	113.048	0.192449	-0.939216	0.716306	-2.35834	0.479909
	preoperative KSS objective total	0	51	33.4902	11.5367	1.61546			preoperative KSS functional activities	Assuming equal variances	5.83393	0.0172412	-0.664512	119	0.507649	-2.15378	3.24115	-8.57158	4.26402
		1	70	34.6571	11.4663	1.37048				No assumption of equal variances			-0.6932	118.753	0.489538	-2.15378	3.10701	-8.30611	3.99855
	preoperative KSS alignment	0	51	-8.62745	6.86137	0.960784			preoperative KSS objective total	Assuming equal variances	0.173211	0.678023	-0.551378	119	0.582408	-1.16695	2.11642	-5.35767	3.02377
		1	70	-8.5	7.13991	0.853382				No assumption of equal variances			-0.550844	107.514	0.582883	-1.16695	2.11847	-5.36634	3.03244
	preoperative KSS ROM total	0	51	21.7647	7.47419	1.0466			preoperative KSS alignment	Assuming equal variances	0.0389143	0.843955	-0.0985568	119	0.921656	-0.127451	1.29317	-2.68806	2.43316
		1	70	21.2286	6.15541	0.735712				No assumption of equal variances			-0.0991794	110.276	0.921176	-0.127451	1.28506	-2.67406	2.41916
	preoperative KSS instability	0	51	20.5882	5.35229	0.749471			preoperative KSS ROM total	Assuming equal variances	1.15372	0.284944	0.432006	119	0.666519	0.536134	1.24104	-1.92124	2.99351
		1	70	21.7857	4.96624	0.593579				No assumption of equal variances			0.419081	94.8422	0.676105	0.536134	1.27931	-2.00367	3.07594
	6 months KSSⅠSymptoms	0	51	18.0784	4.16098	0.582653			preoperative KSS instability	Assuming equal variances	0.057633	0.81069	-1.26743	119	0.207476	-1.19748	0.944809	-3.0683	0.673338
		1	70	20.1286	3.64322	0.435449				No assumption of equal variances			-1.25252	103.025	0.213216	-1.19748	0.956056	-3.09359	0.698628
	6 months KSS ⅡSatisfuction	0	51	23.9216	7.78677	1.09037			6 months KSSⅠSymptoms	Assuming equal variances	0.573882	0.450218	-2.87807	119	0.00474448	-2.05014	0.712331	-3.46063	-0.639654
		1	70	28.3714	7.19334	0.859768				No assumption of equal variances			-2.81848	99.0588	0.00582668	-2.05014	0.727393	-3.49343	-0.606845
	6 months KSS Ⅲ Expectation	0	51	9.09804	3.04141	0.425883			6 months KSS ⅡSatisfuction	Assuming equal variances	0.0236262	0.8781	-3.24506	119	0.00152492	-4.44986	1.37127	-7.16512	-1.7346
		1	70	9.97143	2.47873	0.296265				No assumption of equal variances			-3.20466	102.727	0.00180185	-4.44986	1.38856	-7.20383	-1.69589
	6 months KSS Ⅳ [1] walking and standing	0	51	19.7255	6.69949	0.938116			6 months KSS Ⅲ Expectation	Assuming equal variances	0.498778	0.481418	-1.73818	119	0.0847656	-0.873389	0.502473	-1.86834	0.121558
		1	70	22.5857	6.22406	0.743917				No assumption of equal variances			-1.68349	94.1284	0.0955935	-0.873389	0.518796	-1.90345	0.156674
	6 months KSS Ⅳ [2] standard activities	0	51	22.3137	4.94162	0.691965			6 months KSS Ⅳ [1] walking and standing	Assuming equal variances	0.0364708	0.848872	-2.4169	119	0.0171717	-2.86022	1.18343	-5.20353	-0.51692
		1	70	23.4143	4.80185	0.573931				No assumption of equal variances			-2.38894	103.11	0.0187152	-2.86022	1.19728	-5.23471	-0.485735
	6 monthsKSS Ⅳ [3] advanced activities	0	51	12.3922	6.97446	0.97662			6 months KSS Ⅳ [2] standard activities	Assuming equal variances	0.247197	0.619973	-1.22977	119	0.221209	-1.10056	0.894932	-2.87262	0.671495
		1	70	12.2857	6.43168	0.768732				No assumption of equal variances			-1.2242	106.078	0.22359	-1.10056	0.899006	-2.88291	0.681792
	6 months KSS Ⅳ [4] discretionary activities	0	50	7.7	4.58146	0.647917			6 monthsKSS Ⅳ [3] advanced activities	Assuming equal variances	0.0373625	0.847058	0.0867458	119	0.931019	0.106443	1.22706	-2.32326	2.53615
		1	70	9.61429	4.11534	0.491877				No assumption of equal variances			0.0856423	102.609	0.931918	0.106443	1.24287	-2.35862	2.5715
	6 months KSS objective total	0	51	67.549	6.63721	0.929395			6 months KSS Ⅳ [4] discretionary activities	Assuming equal variances	0.765077	0.383521	-2.39589	118	0.0181517	-1.91429	0.798986	-3.4965	-0.332076
		1	70	70.8714	4.78803	0.572279				No assumption of equal variances			-2.35322	98.518	0.0205981	-1.91429	0.813473	-3.52849	-0.30008
	6 months KSS alignment	0	51	24.3137	4.90098	0.686275			6 months KSS objective total	Assuming equal variances	1.54061	0.216969	-3.20011	119	0.00176139	-3.32241	1.03822	-5.37818	-1.26664
		1	70	25	0	0				No assumption of equal variances			-3.04401	86.1308	0.00309573	-3.32241	1.09146	-5.49211	-1.15271
	6 months KSS ROM total	0	51	22.9216	4.18972	0.586678			6 months KSS alignment	Assuming equal variances	5.73453	0.0181953	-1.1734	119	0.24298	-0.686275	0.584862	-1.84436	0.47181
		1	70	23.2857	3.74608	0.447742				No assumption of equal variances			-1	50	0.322126	-0.686275	0.686275	-2.0647	0.692148
	6 months KSS instability	0	51	20.1961	3.9951	0.559425			6 months KSS ROM total	Assuming equal variances	0.820745	0.366793	-0.502201	119	0.616454	-0.364146	0.7251	-1.79992	1.07162
		1	70	22.8714	3.28334	0.392434				No assumption of equal variances			-0.493413	100.501	0.622797	-0.364146	0.738014	-1.82825	1.09996
	1 year KSSⅠSymptoms	0	51	18.5882	4.92413	0.689516			6 months KSS instability	Assuming equal variances	0.148228	0.700922	-4.0371	119	9.61304e-05	-2.67535	0.66269	-3.98754	-1.36316
		1	70	20.9857	3.29907	0.394314				No assumption of equal variances			-3.91508	94.6999	0.000170334	-2.67535	0.683346	-4.03202	-1.31868
	1 year KSS ⅡSatisfuction	0	51	25.2745	8.04755	1.12688			1 year KSSⅠSymptoms	Assuming equal variances	6.69641	0.010863	-3.20606	119	0.00172824	-2.39748	0.747795	-3.87819	-0.91677
		1	70	29	6.99275	0.835793				No assumption of equal variances			-3.01835	81.7179	0.00338907	-2.39748	0.794302	-3.97768	-0.817277
	1 year KSS ⅢExpectations	0	51	9.31373	2.59608	0.363523			1 year KSS ⅡSatisfuction	Assuming equal variances	0.579234	0.448118	-2.71473	119	0.00761977	-3.72549	1.37232	-6.44283	-1.00815
		1	70	10.3286	2.28239	0.272798				No assumption of equal variances			-2.65537	98.5336	0.0092399	-3.72549	1.403	-6.50951	-0.941466
	1 year KSS Ⅳ [1] walking and standing	0	51	21.3922	7.13885	0.999639			1 year KSS ⅢExpectations	Assuming equal variances	0.00582767	0.939277	-2.27865	119	0.0244709	-1.01485	0.445371	-1.89672	-0.132967
		1	70	22.9143	6.36053	0.760228				No assumption of equal variances			-2.2329	99.3416	0.0278001	-1.01485	0.454498	-1.91663	-0.113063
	1 year KSS Ⅳ [2] standard activities	0	51	22.7843	4.94495	0.692432			1 year KSS Ⅳ [1] walking and standing	Assuming equal variances	0.264438	0.608041	-1.23427	119	0.219534	-1.52213	1.23322	-3.96403	0.919773
		1	70	25.1	4.39417	0.525203				No assumption of equal variances			-1.21201	100.259	0.228359	-1.52213	1.25588	-4.01367	0.969414
	1 year KSS Ⅳ [3] advanced activities	0	51	12.7059	6.38841	0.894556			1 year KSS Ⅳ [2] standard activities	Assuming equal variances	1.26222	0.263493	-2.7146	119	0.00762267	-2.31569	0.85305	-4.00481	-0.626562
		1	70	15.4429	5.77761	0.690556				No assumption of equal variances			-2.66453	100.077	0.00898812	-2.31569	0.86908	-4.0399	-0.591472
	1 year KSS Ⅳ [4] discretionary activities	0	51	9.58824	4.45051	0.623196			1 year KSS Ⅳ [3] advanced activities	Assuming equal variances	0.13293	0.71606	-2.46064	119	0.0153044	-2.73697	1.1123	-4.93945	-0.534504
		1	70	11	3.87859	0.46358				No assumption of equal variances			-2.42191	101.284	0.0172167	-2.73697	1.13009	-4.97869	-0.495261
	1 year KSS functional activities	0	51	66.4706	17.6843	2.4763			1 year KSS Ⅳ [4] discretionary activities	Assuming equal variances	0.224827	0.636256	-1.8574	119	0.0657265	-1.41176	0.760076	-2.91679	0.0932611
		1	70	74.4571	16.2076	1.93718				No assumption of equal variances			-1.81762	98.737	0.0721552	-1.41176	0.776711	-2.95298	0.12945
	1 year KSS objective total	0	51	68.2941	7.72604	1.08186			1 year KSS functional activities	Assuming equal variances	0.141452	0.707512	-2.57549	119	0.0112339	-7.98655	3.10099	-14.1268	-1.84629
		1	70	71.6	4.37516	0.522932				No assumption of equal variances			-2.54026	102.19	0.0125819	-7.98655	3.144	-14.2225	-1.75059
	1 year KSS alignment	0	51	23.6275	6.86137	0.960784			1 year KSS objective total	Assuming equal variances	6.19754	0.0141742	-2.98536	119	0.00343899	-3.30588	1.10737	-5.49858	-1.11319
		1	70	24.5	4.1833	0.5				No assumption of equal variances			-2.75119	73.1979	0.0074791	-3.30588	1.20162	-5.70059	-0.911171
	1 year KSS ROM total	0	51	23.8824	4.35728	0.610141			1 year KSS alignment	Assuming equal variances	3.05188	0.0832238	-0.866349	119	0.388042	-0.872549	1.00716	-2.86682	1.12172
		1	70	24.1714	3.38784	0.404924				No assumption of equal variances			-0.805603	76.6746	0.422963	-0.872549	1.0831	-3.02942	1.28433
	1 year KSS instability	0	51	20.7843	3.92078	0.54902			1 year KSS ROM total	Assuming equal variances	0.974519	0.325559	-0.410485	119	0.682188	-0.289076	0.704229	-1.68352	1.10537
		1	70	22.6429	3.26614	0.390379				No assumption of equal variances			-0.39476	90.9574	0.693944	-0.289076	0.732281	-1.74367	1.16552
	6 months FJS1“Awareness in bed at night?”	0	51	1.41176	1.11672	0.156372			1 year KSS instability	Assuming equal variances	0.509235	0.476867	-2.83898	119	0.00532361	-1.85854	0.654651	-3.15482	-0.562269
		1	70	1.28571	1.05147	0.125675				No assumption of equal variances			-2.75887	95.6267	0.0069506	-1.85854	0.67366	-3.19582	-0.521272
	6 months FJS2“Awareness sitting on a chair for more than 1 h?”	0	51	1.68627	1.15741	0.16207			6 months FJS1“Awareness in bed at night?”	Assuming equal variances	0.425673	0.515378	0.634333	119	0.527081	0.12605	0.198713	-0.267422	0.519523
		1	70	1.21429	0.84943	0.101526				No assumption of equal variances			0.628321	104.008	0.531171	0.12605	0.200615	-0.271776	0.523877
	6 months FJS3“Awareness when you are walking for more than 15 min?”	0	51	1.76471	1.0879	0.152337			6 months FJS2“Awareness sitting on a chair for more than 1 h?”	Assuming equal variances	12.0401	0.000725994	2.58814	119	0.0108511	0.471989	0.182366	0.110886	0.833091
		1	70	1.15714	0.845032	0.101001				No assumption of equal variances			2.46799	87.2099	0.0155399	0.471989	0.191244	0.0918827	0.852095
	6 months FJS4“Awareness taking a bath/shower?”	0	51	1.47059	1.17223	0.164145			6 months FJS3“Awareness when you are walking for more than 15 min?”	Assuming equal variances	7.76413	0.00620434	3.45697	119	0.000758318	0.607563	0.17575	0.25956	0.955566
		1	70	0.957143	0.788242	0.0942129				No assumption of equal variances			3.32406	90.8927	0.00128009	0.607563	0.182777	0.244492	0.970634
	6 months FJS5“Awareness traveling in a car?”	0	51	1.33333	1.05198	0.147307			6 months FJS4“Awareness taking a bath/shower?”	Assuming equal variances	14.9243	0.000182649	2.88019	119	0.00471484	0.513445	0.178268	0.160457	0.866434
		1	70	1.1	0.83666	0.1				No assumption of equal variances			2.7129	81.9267	0.00812716	0.513445	0.189261	0.136941	0.88995
	6 months FJS6“Awareness climbing stairs?”	0	51	2.43137	1.17055	0.16391			6 months FJS5“Awareness traveling in a car?”	Assuming equal variances	7.4618	0.00726195	1.35813	119	0.176991	0.233333	0.171805	-0.106857	0.573524
		1	70	2	1.07676	0.128698				No assumption of equal variances			1.31054	92.4721	0.193258	0.233333	0.178043	-0.120252	0.586918
	6 months FJS7“Awareness walking on uneven ground?”	0	51	2.21569	1.08284	0.151628			6 months FJS6“Awareness climbing stairs?”	Assuming equal variances	3.68793	0.0572006	2.09744	119	0.0380713	0.431373	0.205666	0.0241332	0.838612
		1	70	1.62857	1.02394	0.122384				No assumption of equal variances			2.06995	102.44	0.0409732	0.431373	0.208398	0.0180374	0.844708
	6 months FJS8“Awareness when standing up from a low-sitting position?”	0	51	2.27451	1.09688	0.153593			6 months FJS7“Awareness walking on uneven ground?”	Assuming equal variances	0.52188	0.471458	3.03985	119	0.00291112	0.587115	0.19314	0.204679	0.969551
		1	70	2.35714	1.16763	0.139558				No assumption of equal variances			3.01307	104.292	0.00324627	0.587115	0.194856	0.20072	0.973509
	6 months FJS9“Awareness standing for long periods of time?”	0	51	2.19608	1.13172	0.158472			6 months FJS8“Awareness when standing up from a low-sitting position?”	Assuming equal variances	0.724518	0.396376	-0.394264	119	0.694092	-0.0826331	0.209588	-0.497639	0.332373
		1	70	1.98571	1.02848	0.122926				No assumption of equal variances			-0.39818	111.545	0.691259	-0.0826331	0.207527	-0.493839	0.328573
	6 months FJS10“Awareness doing housework or gardening?”	0	51	2.19608	1.0774	0.150866			6 months FJS9“Awareness standing for long periods of time?”	Assuming equal variances	1.65856	0.200297	1.06485	119	0.289101	0.210364	0.197554	-0.180812	0.60154
		1	70	1.67143	1.01755	0.12162				No assumption of equal variances			1.04888	101.614	0.29672	0.210364	0.20056	-0.187464	0.608192
	6 months FJS11“Awareness taking a walk/hiking?”	0	51	1.96078	1.13068	0.158327			6 months FJS10“Awareness doing housework or gardening?”	Assuming equal variances	0.00103894	0.974341	2.73199	119	0.00725441	0.52465	0.192039	0.144393	0.904907
		1	70	1.54286	1.08595	0.129796				No assumption of equal variances			2.70741	104.211	0.00792642	0.52465	0.193783	0.14038	0.90892
	6 months FJS12“Awareness doing your favourite sport?”	0	51	2.09804	1.18752	0.166286			6 months FJS11“Awareness taking a walk/hiking?”	Assuming equal variances	0.0537935	0.816988	2.05444	119	0.0421231	0.417927	0.203426	0.0151225	0.820732
		1	69	1.81159	1.21601	0.146391				No assumption of equal variances			2.04136	105.32	0.0437154	0.417927	0.20473	0.0119998	0.823855
	6 months FJS total	0	51	52.0016	22.3877	3.1349			6 months FJS12“Awareness doing your favourite sport?”	Assuming equal variances	0.195008	0.659589	1.28833	118	0.200152	0.286445	0.222339	-0.153846	0.726736
		1	70	60.9821	17.7803	2.12515				No assumption of equal variances			1.29296	109.274	0.198753	0.286445	0.221543	-0.152633	0.725523
	1 year FJS1“Awareness in bed at night?”	0	51	1.23529	0.950542	0.133102			6 months FJS total	Assuming equal variances	2.8242	0.095476	-2.45782	119	0.0154191	-8.98051	3.65385	-16.2155	-1.74552
		1	70	1.1	0.919199	0.109865				No assumption of equal variances			-2.3712	92.3773	0.0198074	-8.98051	3.78733	-16.5021	-1.45895
	1 year FJS2“Awareness sitting on a chair for more than 1 h?”	0	51	1.58824	1.0803	0.151273			1 year FJS1“Awareness in bed at night?”	Assuming equal variances	1.86435	0.174699	0.788085	119	0.432214	0.135294	0.171675	-0.204639	0.475227
		1	70	1.11429	0.940904	0.11246				No assumption of equal variances			0.783913	105.765	0.434843	0.135294	0.172588	-0.206887	0.477476
	1 year FJS3“Awareness when you are walking for more than 15 min?”	0	51	1.5098	1.02708	0.143821			1 year FJS2“Awareness sitting on a chair for more than 1 h?”	Assuming equal variances	5.07933	0.0260435	2.56965	119	0.0114146	0.47395	0.184441	0.108738	0.839161
		1	70	1.11429	0.925373	0.110603				No assumption of equal variances			2.51438	98.6948	0.0135407	0.47395	0.188496	0.0999188	0.84798
	1 year FJS4“Awareness taking a bath/shower?”	0	51	1.17647	0.931791	0.130477			1 year FJS3“Awareness when you are walking for more than 15 min?”	Assuming equal variances	2.96172	0.0878559	2.21616	119	0.0285823	0.395518	0.17847	0.0421293	0.748907
		1	70	0.871429	0.75989	0.0908242				No assumption of equal variances			2.17999	101.025	0.0315809	0.395518	0.181432	0.0356078	0.755429
	1 year FJS5“Awareness traveling in a car?”	0	51	1.05882	0.858179	0.120169			1 year FJS4“Awareness taking a bath/shower?”	Assuming equal variances	1.14962	0.285798	1.98094	119	0.0499049	0.305042	0.153989	0.000128716	0.609955
		1	70	0.914286	0.756477	0.0904162				No assumption of equal variances			1.9188	94.1721	0.0580385	0.305042	0.158976	-0.0106004	0.620684
	1 year FJS6“Awareness climbing stairs?”	0	51	2.03922	1.11285	0.15583			1 year FJS5“Awareness traveling in a car?”	Assuming equal variances	0.922629	0.338733	0.98041	119	0.328873	0.144538	0.147426	-0.14738	0.436456
		1	70	1.51429	1.0733	0.128284				No assumption of equal variances			0.961118	99.5232	0.338822	0.144538	0.150385	-0.15384	0.442915
	1 year FJS7“Awareness walking on uneven ground?”	0	51	1.90196	1.00509	0.14074			1 year FJS6“Awareness climbing stairs?”	Assuming equal variances	0.168467	0.682216	2.61565	119	0.0100589	0.52493	0.200688	0.127548	0.922312
		1	70	1.65714	1.10185	0.131697				No assumption of equal variances			2.60072	105.592	0.0106362	0.52493	0.201841	0.124743	0.925116
	1 year FJS8“Awareness when standing up from a low-sitting position?”	0	51	2.01961	1.15741	0.16207			1 year FJS7“Awareness walking on uneven ground?”	Assuming equal variances	3.00218	0.0857433	1.25184	119	0.213081	0.244818	0.195566	-0.142422	0.632058
		1	70	1.9	1.02363	0.122348				No assumption of equal variances			1.27015	113.075	0.20664	0.244818	0.192748	-0.137048	0.626684
	1 year FJS9“Awareness standing for long periods of time?”	0	51	1.78431	1.11917	0.156716			1 year FJS8“Awareness when standing up from a low-sitting position?”	Assuming equal variances	0.234294	0.629248	0.600523	119	0.5493	0.119608	0.199173	-0.274774	0.51399
		1	70	1.58571	0.970475	0.115994				No assumption of equal variances			0.58901	99.7512	0.557186	0.119608	0.203066	-0.283281	0.522497
	1 year FJS10“Awareness doing housework or gardening?”	0	51	1.80392	1.13172	0.158472			1 year FJS9“Awareness standing for long periods of time?”	Assuming equal variances	0.79057	0.375722	1.04171	119	0.29966	0.198599	0.190648	-0.178903	0.576102
		1	70	1.61429	0.982349	0.117413				No assumption of equal variances			1.0186	98.3912	0.310891	0.198599	0.194973	-0.188298	0.585497
	1 year FJS11“Awareness taking a walk/hiking?”	0	51	1.94118	1.10294	0.154442			1 year FJS10“Awareness doing housework or gardening?”	Assuming equal variances	0.865781	0.35401	0.983156	119	0.327525	0.189636	0.192885	-0.192295	0.571567
		1	70	1.37143	1.00968	0.12068				No assumption of equal variances			0.961501	98.4612	0.338656	0.189636	0.197229	-0.201736	0.581007
	1 year FJS12“Awareness doing your favourite sport?”	0	51	1.94118	1.10294	0.154442			1 year FJS11“Awareness taking a walk/hiking?”	Assuming equal variances	0.244274	0.622048	2.94772	119	0.00385365	0.569748	0.193284	0.187026	0.95247
		1	70	1.54286	1.11233	0.132948				No assumption of equal variances			2.90687	102.113	0.00447795	0.569748	0.196	0.180987	0.958508
	1 year FJS total	0	51	58.3333	20.3911	2.85533			1 year FJS12“Awareness doing your favourite sport?”	Assuming equal variances	0.287872	0.592589	1.952	119	0.053287	0.398319	0.204057	-0.00573372	0.802372
		1	70	66.0417	18.2703	2.18372				No assumption of equal variances			1.95462	108.418	0.0532025	0.398319	0.203783	-0.00559677	0.802235
									1 year FJS total	Assuming equal variances	0.317596	0.574117	-2.18186	119	0.0310852	-7.70833	3.53292	-14.7039	-0.712802
										No assumption of equal variances			-2.14439	100.645	0.0344095	-7.70833	3.59466	-14.8395	-0.577196
										T-TEST GROUPS=type別(0 1)
										/MISSING=ANALYSIS
										/VARIABLES=heightcm weightkg BMI ageyears preoperativeROMflexionDegrees
										@3monthsROMflexionDegrees @6monthsROMflexionDegrees @1yearROMflexionDegrees
										preoperativeROMextensionDegrees @3monthsROMextensionDegrees @6monthsROMextesionDegrees
										@1yearROMextensionDegrees preoperativeVASforpain @3monthsVASforpain @6monthsVASforpain
										@1yearVASforpain KSMeasure30°ofkneeflexionmm 89N KSMeasure30°ofkneeflexionmm111N
										KSMeasure30°ofkneeflexionmm133N KSMeasure60°ofkneeflexionmm89N KSMeasure60°ofkneeflexionmm111N
										KSMeasure60°ofkneeflexionmm133N preoperativeKSSⅠSymptoms preoperativeKSSⅡSatisfuction
										preoprativeKSSⅢExpectations preoperativeKSSⅣ1walkingandstanding preoperativeKSSⅣ2standardactivities
										preoperativeKSSⅣ3advancedactivities preoperativeKSSⅣ4discretionaryactivities
										preoperativeKSSfunctionalactivities preoperativeKSSobjectivetotal preoperativeKSSalignment
										preoperativeKSSROMtotal preoperativeKSSinstability @6monthsKSSⅠSymptoms @6monthsKSSⅡSatisfuction
										@6monthsKSSⅢExpectation @6monthsKSSⅣ1walkingandstanding @6monthsKSSⅣ2standardactivities
										@6monthsKSSⅣ3advancedactivities @6monthsKSSⅣ4discretionaryactivities @6monthsKSSobjectivetotal
										@6monthsKSSalignment @6monthsKSSROMtotal @6monthsKSSinstability @1yearKSSⅠSymptoms
										@1yearKSSⅡSatisfuction @1yearKSSⅢExpectations @1yearKSSⅣ1walkingandstanding
										@1yearKSSⅣ2standardactivities @1yearKSSⅣ3advancedactivities @1yearKSSⅣ4discretionaryactivities
										@1yearKSSfunctionalactivities @1yearKSSobjectivetotal @1yearKSSalignment @1yearKSSROMtotal
										@1yearKSSinstability @6monthsFJS1“Awarenessinbedatnight”
										@6monthsFJS2“Awarenesssittingonachairformorethan1h”
										@6monthsFJS3“Awarenesswhenyouarewalkingformorethan15min” @6monthsFJS4“Awarenesstakingabathshower”
										@6monthsFJS5“Awarenesstravelinginacar” @6monthsFJS6“Awarenessclimbingstairs”
										@6monthsFJS7“Awarenesswalkingonunevenground”
										@6monthsFJS8“Awarenesswhenstandingupfromalowsittingposition”
										@6monthsFJS9“Awarenessstandingforlongperiodsoftime”
										@6monthsFJS10“Awarenessdoinghouseworkorgardening” @6monthsFJS11“Awarenesstakingawalkhiking”
										@6monthsFJS12“Awarenessdoingyourfavouritesport” @6monthsFJStotal @1yearFJS1“Awarenessinbedatnight”
										@1yearFJS2“Awarenesssittingonachairformorethan1h”
										@1yearFJS3“Awarenesswhenyouarewalkingformorethan15min” @1yearFJS4“Awarenesstakingabathshower”
										@1yearFJS5“Awarenesstravelinginacar” @1yearFJS6“Awarenessclimbingstairs”
										@1yearFJS7“Awarenesswalkingonunevenground”
										@1yearFJS8“Awarenesswhenstandingupfromalowsittingposition”
										@1yearFJS9“Awarenessstandingforlongperiodsoftime” @1yearFJS10“Awarenessdoinghouseworkorgardening”
										@1yearFJS11“Awarenesstakingawalkhiking” @1yearFJS12“Awarenessdoingyourfavouritesport” @1yearFJStotal
										/CRITERIA=CI(.95).

## Sheet: Correlation coefficient para
							pearson`s product moment correlastion coefficient
		preoperative ROM flexion Degrees	3 months ROM flexion Degrees	6 months ROM flexion Degrees	1 year ROM flexion Degrees	preoperative ROM extension Degrees	3 months ROM extension Degrees	6 months ROM extesion Degrees	1 year ROM extension Degrees	preoperative VAS for pain	3 months VAS for pain	6 months VAS for pain	1 year VAS for pain	KS-Measure 30° of knee flexion (mm) 89N	KS-Measure 30° of knee flexion (mm)111N	KS-Measure 30° of knee flexion (mm)133N	KS-Measure 60° of knee flexion (mm)89N	KS-Measure 60° of knee flexion (mm)111N	KS-Measure 60° of knee flexion (mm)133N	preoperative KSS ⅠSymptoms	preoperative KSS ⅡSatisfuction	preoprative KSS ⅢExpectations	preoperative KSS Ⅳ [1] walking and standing	preoperative KSS Ⅳ [2] standard activities	preoperative KSS Ⅳ [3] advanced activities	preoperative KSS Ⅳ [4] discretionary activities	preoperative KSS functional activities	preoperative KSS objective total	preoperative KSS alignment	preoperative KSS ROM total	preoperative KSS instability	6 months KSSⅠSymptoms	6 months KSS ⅡSatisfuction	6 months KSS Ⅲ Expectation	6 months KSS Ⅳ [1] walking and standing	6 months KSS Ⅳ [2] standard activities	6 monthsKSS Ⅳ [3] advanced activities	6 months KSS Ⅳ [4] discretionary activities	6 months KSS objective total	6 months KSS alignment	6 months KSS ROM total	6 months KSS instability	1 year KSSⅠSymptoms	1 year KSS ⅡSatisfuction	1 year KSS ⅢExpectations	1 year KSS Ⅳ [1] walking and standing	1 year KSS Ⅳ [2] standard activities	1 year KSS Ⅳ [3] advanced activities	1 year KSS Ⅳ [4] discretionary activities
preoperative ROM flexion Degrees	correlation coefficients	1	.344**	.620**	.620**	.210*	.204*	0.161627	.268**	-0.0119528	0.036262	0.06695	0.14699	0.11781	0.12358	0.122776	.179*	.196*	.188*	0.00226613	.205*	0.161135	.184*	.237**	0.166103	0.0527385	.222*	.234**	-0.0440744	.500**	-0.12919	0.053682	0.0670024	0.121447	0.0929035	0.0333578	0.116695	-0.0227088	.258**	0.0064241	.359**	0.0617423	-0.108533	-0.0262951	-0.0186875	0.0870416	0.11581	.212*	0.0693867
	Significant probability (two-tailed)		0.00011317	3.41076e-14	3.28072e-14	0.0210414	0.024677	0.0765423	0.00294377	0.896471	0.694171	0.465619	0.109144	0.198113	0.176871	0.179726	0.0492935	0.0310878	0.0384781	0.980319	0.0240804	0.0774551	0.0434593	0.00877049	0.0686317	0.565628	0.0143965	0.00994852	0.631214	5.20461e-09	0.157872	0.558686	0.46527	0.184519	0.31081	0.716434	0.202421	0.805534	0.00420812	0.944248	5.24096e-05	0.501101	0.236028	0.774654	0.838786	0.342457	0.205889	0.019866	0.449504
3 months ROM flexion Degrees	correlation coefficients	.344**	1	.607**	.559**	.179*	.279**	.240**	0.175989	0.120077	-.197*	-0.0731423	-0.0970835	.206*	.212*	.210*	.318**	.332**	.333**	-0.158044	.229*	0.0528941	0.148859	0.0736354	0.105656	-0.01617	0.115716	0.0196472	-0.0925031	0.178524	-0.0706935	0.070571	0.171494	0.164972	0.106175	.184*	.194*	-0.000139655	.310**	0.0187351	.493**	-0.032278	0.0745354	0.147463	-0.0862396	-0.0341198	0.175682	.198*	0.0349833
	Significant probability (two-tailed)	0.00011317		1.5432e-13	2.56518e-11	0.0488806	0.00196061	0.00789688	0.053497	0.189559	0.0312175	0.425287	0.29149	0.0235705	0.0197663	0.021044	0.000377026	0.000197194	0.000193398	0.0833924	0.0115794	0.564481	0.103198	0.422164	0.248755	0.860266	0.206261	0.830628	0.312909	0.0500953	0.440991	0.441785	0.0599979	0.0705648	0.246421	0.0438202	0.0334057	0.998792	0.000539908	0.838381	9.54771e-09	0.72524	0.416499	0.106508	0.34694	0.710243	0.0539215	0.0291792	0.703249
6 months ROM flexion Degrees	correlation coefficients	.620**	.607**	1	.863**	0.142053	.251**	.179*	.202*	-0.00471399	-.199*	-0.174164	0.0695313	.232*	.238**	.240**	.349**	.359**	.360**	-0.041617	.214*	0.115103	0.143498	0.156329	0.16173	0.0732433	.180*	0.0657553	-0.0264192	.198*	-0.0969882	0.102273	.265**	0.116214	0.102615	0.148081	.216*	-0.0926094	.313**	-0.0481959	.615**	-0.0782151	0.05707	0.118047	-0.163135	0.0370624	.187*	0.164451	0.0590841
	Significant probability (two-tailed)	3.41076e-14	1.5432e-13		5.11731e-37	0.120123	0.00541257	0.0499262	0.0259816	0.959074	0.029394	0.0560627	0.450478	0.0104201	0.00864678	0.00804419	8.58591e-05	5.28358e-05	4.90317e-05	0.650382	0.0185467	0.208692	0.116361	0.086839	0.0763532	0.424646	0.0482563	0.473635	0.773618	0.0296952	0.289922	0.264311	0.00334951	0.204301	0.26271	0.105032	0.0172372	0.314401	0.000475544	0.599613	6.53156e-14	0.393802	0.534099	0.197207	0.0737993	0.686512	0.039715	0.0714703	0.519743
1 year ROM flexion Degrees	correlation coefficients	.620**	.559**	.863**	1	.225*	.263**	.196*	.266**	-0.0838607	-0.13956	-0.117219	0.043931	.236**	.239**	.228*	.364**	.376**	.375**	0.0427451	.261**	0.10089	.189*	.235**	.228*	0.121327	.257**	0.0893779	-0.0334377	.269**	-0.127125	0.0736407	.200*	0.0697024	0.120447	0.172884	.259**	-0.041692	.335**	0.0147025	.567**	-0.0392671	0.111995	.187*	-0.143935	0.0948656	.299**	.217*	0.0567515
	Significant probability (two-tailed)	3.28072e-14	2.56518e-11	5.11731e-37		0.0132742	0.003536	0.0311694	0.00323046	0.360452	0.128449	0.200391	0.633766	0.00928456	0.00842168	0.0118633	4.03873e-05	2.13214e-05	2.28266e-05	0.641553	0.00378064	0.270862	0.0383623	0.00939882	0.0118767	0.184957	0.00437273	0.329608	0.715784	0.0028427	0.16468	0.422131	0.0280667	0.447439	0.188186	0.0579224	0.00407514	0.651176	0.000176138	0.872836	1.21581e-11	0.668928	0.221326	0.0396544	0.115242	0.300657	0.000856482	0.0169791	0.536387
preoperative ROM extension Degrees	correlation coefficients	.210*	.179*	0.142053	.225*	1	.366**	.378**	.321**	0.0019594	0.136975	0.0958163	0.0672917	0.0808683	0.0920819	0.103571	0.0933896	0.121909	0.143348	-0.117411	0.136748	-0.0520686	.210*	0.167753	0.0756466	-0.0440611	0.158741	.372**	0.121241	.497**	0.0273698	-0.0996497	-0.116927	0.108232	0.0886388	-0.0179129	-0.00654568	-0.0377653	0.0846284	-0.0156609	.320**	-.200*	-0.0280736	-0.043715	0.174313	0.149241	0.000412444	-0.017817	-0.059868
	Significant probability (two-tailed)	0.0210414	0.0488806	0.120123	0.0132742		3.55811e-05	1.9034e-05	0.000326533	0.982983	0.135747	0.295817	0.465233	0.377905	0.315127	0.258265	0.308274	0.182841	0.116748	0.199648	0.134746	0.570582	0.0209767	0.0658884	0.409566	0.631317	0.0820217	2.71997e-05	0.185271	6.51385e-09	0.765704	0.276825	0.201522	0.237336	0.333639	0.845383	0.943194	0.682163	0.356056	0.864623	0.000343112	0.0274591	0.759861	0.634002	0.0558501	0.102305	0.996418	0.846201	0.514209
3 months ROM extension Degrees	correlation coefficients	.204*	.279**	.251**	.263**	.366**	1	.849**	.748**	-0.164818	-0.0828522	-0.0907729	-0.0709802	0.107406	0.102432	0.0996348	0.0675776	0.0846612	0.105068	0.0781468	0.140103	-0.0834977	.205*	0.135139	0.0852085	-0.0400303	0.149202	.335**	0.0548562	.536**	-0.0262771	0.113882	.219*	0.0750961	0.107528	0.0664842	0.0928902	0.0608791	.254**	-0.0635597	.670**	-.197*	0.110698	.339**	0.164861	0.165931	0.136989	0.054589	0.0528439
	Significant probability (two-tailed)	0.024677	0.00196061	0.00541257	0.003536	3.55811e-05		9.07872e-35	6.90284e-23	0.0708325	0.368307	0.322085	0.441073	0.240956	0.263566	0.276898	0.461438	0.355869	0.251411	0.394217	0.125349	0.362542	0.0238412	0.139437	0.352756	0.662882	0.102396	0.000175992	0.550103	2.44457e-10	0.774804	0.213593	0.0160303	0.412992	0.240418	0.468736	0.310879	0.508914	0.004961	0.48856	4.56973e-17	0.030367	0.226758	0.000140867	0.0707573	0.0689222	0.134052	0.552051	0.564851
6 months ROM extesion Degrees	correlation coefficients	0.161627	.240**	.179*	.196*	.378**	.849**	1	.753**	-0.152149	-0.0184254	0.0794022	-0.00993749	0.0690788	0.0792161	0.0877875	0.0554159	0.0851292	0.110452	0.074319	0.0815561	-0.0406202	0.160022	0.12579	0.0365574	0.0280575	0.12784	.288**	0.057456	.486**	-0.0698736	0.0715263	0.135722	0.048107	0.104995	-0.0330546	0.00446717	0.0892004	.289**	-0.0480756	.652**	-0.124974	0.112487	.256**	0.151437	.184*	0.135908	0.0399323	0.0786998
	Significant probability (two-tailed)	0.0765423	0.00789688	0.0499262	0.0311694	1.9034e-05	9.07872e-35		2.47238e-23	0.0957163	0.84168	0.386641	0.914215	0.451523	0.387758	0.33832	0.546035	0.353207	0.227795	0.417857	0.373849	0.658224	0.0795517	0.169196	0.690564	0.759993	0.162297	0.00135556	0.531332	1.5386e-08	0.446321	0.435614	0.137724	0.600287	0.251743	0.718904	0.961215	0.332622	0.00131324	0.600526	5.76529e-16	0.171999	0.21929	0.00458014	0.0972993	0.0437405	0.13718	0.663657	0.390869
1 year ROM extension Degrees	correlation coefficients	.268**	0.175989	.202*	.266**	.321**	.748**	.753**	1	-0.163127	0.0573094	0.0409684	-0.00579379	0.0991956	0.0943273	0.096653	0.00776656	0.0356659	0.0567005	0.128345	0.0798836	-0.0104894	.187*	.188*	0.0810079	0.0484429	.179*	.355**	0.0923869	.492**	0.0244045	0.144593	.187*	0.1426	0.167327	0.112404	0.0660137	0.124176	.280**	-0.0406222	.581**	-0.0737929	0.0927619	.297**	.200*	0.152942	.186*	0.111518	0.0942826
	Significant probability (two-tailed)	0.00294377	0.053497	0.0259816	0.00323046	0.000326533	6.90284e-23	2.47238e-23		0.0738146	0.534117	0.65548	0.949923	0.279031	0.30342	0.2916	0.932622	0.697738	0.536754	0.160632	0.383758	0.909088	0.0402907	0.038539	0.377079	0.597741	0.0493895	6.34678e-05	0.31352	9.58581e-09	0.790468	0.113572	0.0395373	0.118687	0.066588	0.219633	0.471896	0.176605	0.00184645	0.658208	2.7487e-12	0.421169	0.311551	0.000949838	0.0279479	0.0939796	0.0416433	0.223314	0.30365
preoperative VAS for pain	correlation coefficients	-0.0119528	0.120077	-0.00471399	-0.0838607	0.0019594	-0.164818	-0.152149	-0.163127	1	-0.0242401	.218*	.191*	0.0669381	0.0595581	0.0694676	0.0691519	0.0607412	0.045601	-.584**	-.305**	0.0269951	-.371**	-.287**	-.243**	-0.10522	-.352**	-0.135314	-0.0715727	-0.0092895	-0.176961	-0.168559	-0.14742	0.012711	-.208*	-0.165873	-0.123453	-0.145977	-.183*	-0.0092197	-0.118669	-0.0941422	-0.112611	-0.157671	0.00681033	-.234**	-.237**	-0.164973	-0.178411
	Significant probability (two-tailed)	0.896471	0.189559	0.959074	0.360452	0.982983	0.0708325	0.0957163	0.0738146		0.792707	0.0162	0.0365082	0.465699	0.516393	0.448974	0.451042	0.508081	0.619427	2.00958e-12	0.000676554	0.768821	2.78164e-05	0.00142607	0.00728317	0.250723	7.6526e-05	0.138923	0.435315	0.91945	0.0521708	0.0645813	0.106611	0.889944	0.0223103	0.0690211	0.177319	0.111633	0.0439893	0.920054	0.194838	0.304374	0.218779	0.0841324	0.940901	0.00982796	0.00896894	0.070563	0.0502429
3 months VAS for pain	correlation coefficients	0.036262	-.197*	-.199*	-0.13956	0.136975	-0.0828522	-0.0184254	0.0573094	-0.0242401	1	.478**	.272**	-0.0417414	-0.0469087	-0.0447003	0.0274464	0.018239	0.0060183	0.025116	0.0376022	-0.0309532	-0.0841426	0.0323142	-0.122682	-0.112654	-0.0856786	0.0823358	0.103904	0.05848	-0.0370344	-.365**	-.469**	-.205*	-.183*	-.322**	-.218*	-.322**	-0.173362	-0.0900496	-.193*	0.00160617	-.355**	-.303**	0.00378786	-0.0147852	-.198*	-0.111559	-0.162137
	Significant probability (two-tailed)	0.694171	0.0312175	0.029394	0.128449	0.135747	0.368307	0.84168	0.534117	0.792707		3.4387e-08	0.00281297	0.65079	0.61092	0.627829	0.766032	0.843262	0.947985	0.785395	0.683461	0.737168	0.360869	0.726061	0.181909	0.220556	0.352138	0.37131	0.258748	0.525784	0.687991	4.20024e-05	6.76363e-08	0.0245579	0.0450306	0.00033275	0.0167878	0.000354455	0.0582823	0.328021	0.0344978	0.986109	6.96924e-05	0.000763734	0.967248	0.872662	0.029777	0.225105	0.0768505
6 months VAS for pain	correlation coefficients	0.06695	-0.0731423	-0.174164	-0.117219	0.0958163	-0.0907729	0.0794022	0.0409684	.218*	.478**	1	.401**	-0.0746216	-0.0671311	-0.0582771	0.0139928	0.0132805	0.0033633	-0.0827667	0.161939	0.104717	-0.047925	0.0721106	-0.0313153	-0.0123359	-0.00642518	0.0798334	.180*	-0.016541	-0.045317	-.541**	-.538**	-.300**	-.305**	-.431**	-.276**	-0.130916	-.191*	-0.0131345	-.240**	-0.0320664	-.300**	-.314**	-0.100988	-0.114426	-.267**	-0.123172	0.0188609
	Significant probability (two-tailed)	0.465619	0.425287	0.0560627	0.200391	0.295817	0.322085	0.386641	0.65548	0.0162	3.4387e-08		5.61175e-06	0.415959	0.464411	0.525472	0.878926	0.885046	0.970794	0.366774	0.0759681	0.253005	0.601669	0.431863	0.733121	0.893172	0.944238	0.384059	0.0479991	0.857094	0.621613	1.48744e-10	2.00976e-10	0.000813476	0.000658389	7.86899e-07	0.00216732	0.154086	0.0359862	0.886301	0.00805736	0.72697	0.000835265	0.000458381	0.270391	0.211399	0.00312033	0.178316	0.83731
1 year VAS for pain	correlation coefficients	0.14699	-0.0970835	0.0695313	0.043931	0.0672917	-0.0709802	-0.00993749	-0.00579379	.191*	.272**	.401**	1	-0.00965223	0.0104627	0.0524731	-0.0217435	-0.005558	0.0226776	-0.115156	-0.0843651	-0.0657414	-.191*	-0.127067	-.184*	-0.0571757	-.192*	-0.0480242	-0.0255129	0.0193648	-0.114217	-.444**	-.327**	-0.163112	-.329**	-.348**	-.284**	-0.0374187	-0.14586	-0.147132	-0.117279	0.00922386	-.547**	-.365**	-0.1379	-.312**	-.391**	-.343**	-0.0936962
	Significant probability (two-tailed)	0.109144	0.29149	0.450478	0.633766	0.465233	0.441073	0.914215	0.949923	0.0365082	0.00281297	5.61175e-06		0.916669	0.909701	0.569227	0.813648	0.951958	0.805797	0.210411	0.359596	0.475601	0.0366831	0.166667	0.0439961	0.535073	0.0359762	0.602455	0.782087	0.833722	0.214177	3.69155e-07	0.000271965	0.0750688	0.000244065	9.75726e-05	0.00165557	0.686196	0.111924	0.108798	0.202065	0.920355	9.93239e-11	4.21003e-05	0.133099	0.000533322	1.02101e-05	0.000126691	0.308731
KS-Measure 30° of knee flexion (mm) 89N	correlation coefficients	0.11781	.206*	.232*	.236**	0.0808683	0.107406	0.0690788	0.0991956	0.0669381	-0.0417414	-0.0746216	-0.00965223	1	.987**	.966**	.535**	.549**	.525**	0.0197772	-0.0820928	0.0531756	-0.101657	0.0787425	-0.103735	0.0225604	-0.0402538	0.011642	-0.0284485	0.0954954	-0.0691946	-0.0595258	0.0597424	0.0779346	-0.0210237	0.000637211	-0.0666153	-0.16068	-0.0254784	-0.0693051	.181*	-0.166559	0.021391	0.0134985	-0.0619496	-.194*	0.0748827	-.193*	-0.109961
	Significant probability (two-tailed)	0.198113	0.0235705	0.0104201	0.00928456	0.377905	0.240956	0.451523	0.279031	0.465699	0.65079	0.415959	0.916669		1.8536e-95	2.02112e-71	2.51582e-10	7.1098e-11	6.25028e-10	0.829524	0.370702	0.562407	0.267217	0.39061	0.257508	0.805976	0.661116	0.899148	0.756753	0.297445	0.450763	0.516621	0.515094	0.395506	0.818958	0.994465	0.467858	0.0795775	0.781475	0.450038	0.0465471	0.0678642	0.815851	0.883172	0.499662	0.0327151	0.414325	0.0343403	0.229882
KS-Measure 30° of knee flexion (mm)111N	correlation coefficients	0.12358	.212*	.238**	.239**	0.0920819	0.102432	0.0792161	0.0943273	0.0595581	-0.0469087	-0.0671311	0.0104627	.987**	1	.987**	.550**	.571**	.551**	0.019798	-0.0684116	0.0500085	-0.114625	0.0664503	-0.0922908	0.0109571	-0.0490975	0.00801917	-0.0268023	0.0906579	-0.0667127	-0.0647734	0.0494282	0.0793014	-0.0283625	-0.00654176	-0.0863688	-0.164382	-0.052441	-0.106844	.180*	-0.176383	0.0194514	0.00172277	-0.0934173	-.208*	0.0368898	-.199*	-0.105152
	Significant probability (two-tailed)	0.176871	0.0197663	0.00864678	0.00842168	0.315127	0.263566	0.387758	0.30342	0.516393	0.61092	0.464411	0.909701	1.8536e-95		1.15063e-96	6.25175e-11	7.92361e-12	5.92772e-11	0.829348	0.455915	0.585943	0.2106	0.468963	0.314025	0.905053	0.592796	0.930436	0.770426	0.3227	0.467206	0.480279	0.590304	0.387246	0.757465	0.943228	0.346215	0.0727994	0.567826	0.243441	0.0481962	0.052957	0.83229	0.985038	0.30813	0.0220748	0.687896	0.0285462	0.251029
KS-Measure 30° of knee flexion (mm)133N	correlation coefficients	0.122776	.210*	.240**	.228*	0.103571	0.0996348	0.0877875	0.096653	0.0694676	-0.0447003	-0.0582771	0.0524731	.966**	.987**	1	.544**	.567**	.554**	0.0101811	-0.0908119	0.057235	-0.137576	0.0427727	-0.101736	-0.00673919	-0.0737843	0.0131649	-0.0156271	0.0960522	-0.0768806	-0.0729868	0.0428264	0.0621775	-0.0228212	0.00603727	-0.0999674	-0.155385	-0.0708633	-0.140887	0.171169	-0.166038	-0.00507177	-0.0327096	-0.111737	-.217*	-0.002603	-.216*	-0.119204
	Significant probability (two-tailed)	0.179726	0.021044	0.00804419	0.0118633	0.258265	0.276898	0.33832	0.2916	0.448974	0.627829	0.525472	0.569227	2.02112e-71	1.15063e-96		1.08669e-10	1.16701e-11	4.48371e-11	0.911749	0.321876	0.532916	0.132379	0.641338	0.266843	0.941518	0.421224	0.88604	0.864912	0.294624	0.401947	0.426274	0.640919	0.498083	0.803778	0.9476	0.275289	0.0901415	0.439891	0.123227	0.0604911	0.0687417	0.955971	0.721716	0.222401	0.0167249	0.977394	0.0172661	0.19282
KS-Measure 60° of knee flexion (mm)89N	correlation coefficients	.179*	.318**	.349**	.364**	0.0933896	0.0675776	0.0554159	0.00776656	0.0691519	0.0274464	0.0139928	-0.0217435	.535**	.550**	.544**	1	.984**	.974**	-0.0217411	-0.0108433	-0.0508096	-0.14692	-0.0655316	-0.11839	-0.0292134	-0.12613	-0.0840843	-0.0410975	0.0230062	-.220*	-0.148742	0.0319769	0.00328807	-0.150158	-0.0197164	-0.0754589	-.293**	0.0576878	0.0230136	0.171739	-0.125882	-0.0937313	-0.00413735	-0.045795	-0.166254	-0.0243988	-.180*	-0.123713
	Significant probability (two-tailed)	0.0492935	0.000377026	8.58591e-05	4.03873e-05	0.308274	0.461438	0.546035	0.932622	0.451042	0.766032	0.878926	0.813648	2.51582e-10	6.25175e-11	1.08669e-10		1.16568e-91	3.63998e-78	0.812892	0.906035	0.579947	0.107816	0.475145	0.195897	0.750425	0.168037	0.359168	0.654464	0.80222	0.0152045	0.103473	0.727702	0.971447	0.100191	0.830041	0.410732	0.00117102	0.529674	0.802158	0.0596271	0.168882	0.306499	0.964077	0.617936	0.0683764	0.790516	0.047973	0.176402
KS-Measure 60° of knee flexion (mm)111N	correlation coefficients	.196*	.332**	.359**	.376**	0.121909	0.0846612	0.0851292	0.0356659	0.0607412	0.018239	0.0132805	-0.005558	.549**	.571**	.567**	.984**	1	.989**	-0.0181174	-4.44395e-05	-0.0147563	-0.159098	-0.0747713	-0.119921	-0.0134313	-0.131324	-0.0492832	-0.0166401	0.0650484	-.225*	-0.142529	0.0323401	0.0118989	-0.160236	-0.0336844	-0.0965986	-.302**	0.0635911	0.0253841	.198*	-0.147805	-0.0931582	0.0102584	-0.0599372	-0.160183	-0.0447012	-.192*	-0.113757
	Significant probability (two-tailed)	0.0310878	0.000197194	5.28358e-05	2.13214e-05	0.182841	0.355869	0.353207	0.697738	0.508081	0.843262	0.885046	0.951958	7.1098e-11	7.92361e-12	1.16701e-11	1.16568e-91		1.73195e-99	0.84364	0.999614	0.872375	0.0813284	0.415021	0.190137	0.88375	0.151062	0.591396	0.856247	0.478413	0.0130298	0.118875	0.724733	0.896936	0.0791454	0.713778	0.291873	0.000815113	0.488345	0.782263	0.0297571	0.10569	0.309479	0.911082	0.513722	0.0792457	0.626362	0.0353456	0.214096
KS-Measure 60° of knee flexion (mm)133N	correlation coefficients	.188*	.333**	.360**	.375**	0.143348	0.105068	0.110452	0.0567005	0.045601	0.0060183	0.0033633	0.0226776	.525**	.551**	.554**	.974**	.989**	1	-0.0196885	-0.021391	-0.0276293	-0.165891	-0.0767094	-0.124973	-0.0175754	-0.13727	-0.0326243	0.00206916	0.0767637	-.230*	-0.135971	0.0384563	-0.000429858	-0.162377	-0.0120902	-0.10495	-.291**	0.0810468	0.0255666	.224*	-0.142063	-0.0878892	0.0127676	-0.0494071	-0.166541	-0.0543553	-.218*	-0.129067
	Significant probability (two-tailed)	0.0384781	0.000193398	4.90317e-05	2.28266e-05	0.116748	0.251411	0.227795	0.536754	0.619427	0.947985	0.970794	0.805797	6.25028e-10	5.92772e-11	4.48371e-11	3.63998e-78	1.73195e-99		0.830277	0.81585	0.763548	0.0689902	0.402999	0.172005	0.848261	0.133248	0.722412	0.98203	0.402665	0.0111287	0.136997	0.675374	0.996266	0.0751675	0.895288	0.251946	0.00128275	0.37685	0.780737	0.0133926	0.120096	0.337759	0.889457	0.590462	0.0678936	0.553757	0.0164223	0.158273
preoperative KSS ⅠSymptoms	correlation coefficients	0.00226613	-0.158044	-0.041617	0.0427451	-0.117411	0.0781468	0.074319	0.128345	-.584**	0.025116	-0.0827667	-0.115156	0.0197772	0.019798	0.0101811	-0.0217411	-0.0181174	-0.0196885	1	.364**	-.202*	.347**	.362**	.337**	.234**	.426**	0.0131689	-0.0182765	-0.0268841	0.0940657	0.0993357	0.0520235	0.0221942	0.170236	0.0540634	0.0764397	0.124028	0.128167	-0.00497217	0.0515389	0.110812	0.175691	0.13274	-0.0034053	.220*	.220*	0.126474	.303**
	Significant probability (two-tailed)	0.980319	0.0833924	0.650382	0.641553	0.199648	0.394217	0.417857	0.160632	2.00958e-12	0.785395	0.366774	0.210411	0.829524	0.829348	0.911749	0.812892	0.84364	0.830277		3.98042e-05	0.0264253	9.80478e-05	4.5539e-05	0.000156784	0.009782	1.12719e-06	0.886005	0.842286	0.769745	0.304769	0.27835	0.570917	0.809065	0.0619289	0.555891	0.404659	0.177127	0.161219	0.956834	0.574514	0.226277	0.0539099	0.146664	0.970429	0.0152199	0.015335	0.166869	0.000728262
preoperative KSS ⅡSatisfuction	correlation coefficients	.205*	.229*	.214*	.261**	0.136748	0.140103	0.0815561	0.0798836	-.305**	0.0376022	0.161939	-0.0843651	-0.0820928	-0.0684116	-0.0908119	-0.0108433	-4.44395e-05	-0.021391	.364**	1	-0.0682231	.454**	.490**	.444**	.243**	.550**	.182*	0.10435	0.135873	0.100475	0.0287032	0.0767604	0.107662	0.0841896	0.0833474	.248**	0.059601	0.0697595	-0.0158729	0.14207	-0.0377563	0.0507412	.185*	-0.0225554	.191*	.203*	.225*	0.158906
	Significant probability (two-tailed)	0.0240804	0.0115794	0.0185467	0.00378064	0.134746	0.125349	0.373849	0.383758	0.000676554	0.683461	0.0759681	0.359596	0.370702	0.455915	0.321876	0.906035	0.999614	0.81585	3.98042e-05		0.45716	1.67594e-07	1.21231e-08	3.39144e-07	0.00712321	6.55789e-11	0.0460431	0.254681	0.137281	0.272845	0.754644	0.402685	0.23983	0.358564	0.36341	0.00602657	0.517866	0.447065	0.862808	0.12008	0.680959	0.580458	0.0422966	0.806018	0.0356721	0.025489	0.0129399	0.081701
preoprative KSS ⅢExpectations	correlation coefficients	0.161135	0.0528941	0.115103	0.10089	-0.0520686	-0.0834977	-0.0406202	-0.0104894	0.0269951	-0.0309532	0.104717	-0.0657414	0.0531756	0.0500085	0.057235	-0.0508096	-0.0147563	-0.0276293	-.202*	-0.0682231	1	-0.0375721	0.0976662	-0.00330421	0.0312048	0.0251895	0.0897152	0.139618	0.0304031	0.0157519	0.155946	0.00960854	-0.0174271	0.0484765	0.0762168	-0.0195762	-0.0452715	-0.0227681	-0.0173057	0.0657403	-0.0802589	-0.00824886	-0.0249968	-.269**	0.0577306	0.134549	.200*	0.0347004
	Significant probability (two-tailed)	0.0774551	0.564481	0.208692	0.270862	0.570582	0.362542	0.658224	0.909088	0.768821	0.737168	0.253005	0.475601	0.562407	0.585943	0.532916	0.579947	0.872375	0.763548	0.0264253	0.45716		0.682431	0.286547	0.971307	0.734028	0.783891	0.327778	0.126675	0.740615	0.863844	0.0876239	0.916694	0.849526	0.597487	0.406035	0.83123	0.623437	0.804226	0.850563	0.473737	0.381521	0.928448	0.785505	0.00282462	0.529369	0.141191	0.0280074	0.705538
preoperative KSS Ⅳ [1] walking and standing	correlation coefficients	.184*	0.148859	0.143498	.189*	.210*	.205*	0.160022	.187*	-.371**	-0.0841426	-0.047925	-.191*	-0.101657	-0.114625	-0.137576	-0.14692	-0.159098	-0.165891	.347**	.454**	-0.0375721	1	.548**	.419**	.254**	.790**	.228*	0.031129	.182*	.221*	0.116976	0.103799	0.0100496	.507**	.222*	.462**	.254**	0.155484	-0.132891	.189*	0.137581	.206*	.191*	0.0994243	.557**	.369**	.417**	.316**
	Significant probability (two-tailed)	0.0434593	0.103198	0.116361	0.0383623	0.0209767	0.0238412	0.0795517	0.0402907	2.78164e-05	0.360869	0.601669	0.0366831	0.267217	0.2106	0.132379	0.107816	0.0813284	0.0689902	9.80478e-05	1.67594e-07	0.682431		7.69432e-11	1.73466e-06	0.00498061	4.95122e-27	0.0117205	0.734649	0.0459806	0.0150603	0.201331	0.257216	0.912884	3.01552e-09	0.0142833	9.69466e-08	0.00514776	0.0885791	0.146202	0.0378835	0.132362	0.0233593	0.0356213	0.277919	3.288e-11	3.10667e-05	1.91445e-06	0.000417661
preoperative KSS Ⅳ [2] standard activities	correlation coefficients	.237**	0.0736354	0.156329	.235**	0.167753	0.135139	0.12579	.188*	-.287**	0.0323142	0.0721106	-0.127067	0.0787425	0.0664503	0.0427727	-0.0655316	-0.0747713	-0.0767094	.362**	.490**	0.0976662	.548**	1	.656**	.389**	.866**	0.113733	0.031824	0.144297	0.0305192	0.1533	0.0285425	0.0984215	.323**	.327**	.456**	0.104123	0.153726	0.0301761	.179*	0.032405	.207*	0.149152	0.0155516	.354**	.459**	.442**	.317**
	Significant probability (two-tailed)	0.00877049	0.422164	0.086839	0.00939882	0.0658884	0.139437	0.169196	0.038539	0.00142607	0.726061	0.431863	0.166667	0.39061	0.468963	0.641338	0.475145	0.415021	0.402999	4.5539e-05	1.21231e-08	0.286547	7.69432e-11		3.35381e-16	1.06541e-05	1.21766e-37	0.214196	0.728953	0.114321	0.73966	0.0932028	0.755974	0.282819	0.000303573	0.000250917	1.52102e-07	0.257739	0.0922874	0.742484	0.0498662	0.724203	0.0229078	0.102514	0.865559	6.80606e-05	1.17474e-07	3.89514e-07	0.000397131
preoperative KSS Ⅳ [3] advanced activities	correlation coefficients	0.166103	0.105656	0.16173	.228*	0.0756466	0.0852085	0.0365574	0.0810079	-.243**	-0.122682	-0.0313153	-.184*	-0.103735	-0.0922908	-0.101736	-0.11839	-0.119921	-0.124973	.337**	.444**	-0.00330421	.419**	.656**	1	.354**	.787**	0.0951614	0.0513753	0.105899	0.0761806	.259**	0.0754452	-0.0404838	.303**	.314**	.480**	.204*	.194*	0.0394534	0.156971	0.105744	.251**	0.1704	-0.116201	.320**	.370**	.446**	.334**
	Significant probability (two-tailed)	0.0686317	0.248755	0.0763532	0.0118767	0.409566	0.352756	0.690564	0.377079	0.00728317	0.181909	0.733121	0.0439961	0.257508	0.314025	0.266843	0.195897	0.190137	0.172005	0.000156784	3.39144e-07	0.971307	1.73466e-06	3.35381e-16		6.93599e-05	9.3649e-27	0.299145	0.57573	0.24766	0.406258	0.00406559	0.410817	0.6593	0.000717144	0.000443621	2.62926e-08	0.0255085	0.0332819	0.66745	0.0855356	0.248359	0.005527	0.0616734	0.204353	0.00034504	2.96764e-05	2.99143e-07	0.000185186
preoperative KSS Ⅳ [4] discretionary activities	correlation coefficients	0.0527385	-0.01617	0.0732433	0.121327	-0.0440611	-0.0400303	0.0280575	0.0484429	-0.10522	-0.112654	-0.0123359	-0.0571757	0.0225604	0.0109571	-0.00673919	-0.0292134	-0.0134313	-0.0175754	.234**	.243**	0.0312048	.254**	.389**	.354**	1	.575**	-0.0429924	0.0155826	-0.0453527	-0.0728928	.209*	0.0722966	0.17532	.211*	.261**	.384**	.414**	0.0443406	-0.0114831	0.0637714	0.00970957	.229*	0.123513	0.0753198	.197*	.342**	.298**	.273**
	Significant probability (two-tailed)	0.565628	0.860266	0.424646	0.184957	0.631317	0.662882	0.759993	0.597741	0.250723	0.220556	0.893172	0.535073	0.805976	0.905053	0.941518	0.750425	0.88375	0.848261	0.009782	0.00712321	0.734028	0.00498061	1.06541e-05	6.93599e-05		5.52778e-12	0.639625	0.865294	0.621337	0.426872	0.021326	0.430673	0.0544262	0.0202349	0.00389006	1.39459e-05	2.62386e-06	0.629152	0.900518	0.487111	0.915821	0.011351	0.177109	0.411598	0.030282	0.000126056	0.000884367	0.0024733
preoperative KSS functional activities	correlation coefficients	.222*	0.115716	.180*	.257**	0.158741	0.149202	0.12784	.179*	-.352**	-0.0856786	-0.00642518	-.192*	-0.0402538	-0.0490975	-0.0737843	-0.12613	-0.131324	-0.13727	.426**	.550**	0.0251895	.790**	.866**	.787**	.575**	1	0.153469	0.0431616	0.147813	0.108229	.228*	0.091976	0.0662758	.462**	.361**	.583**	.296**	.187*	-0.0346349	.203*	0.102319	.286**	.211*	0.0282166	.496**	.504**	.531**	.405**
	Significant probability (two-tailed)	0.0143965	0.206261	0.0482563	0.00437273	0.0820217	0.102396	0.162297	0.0493895	7.6526e-05	0.352138	0.944238	0.0359762	0.661116	0.592796	0.421224	0.168037	0.151062	0.133248	1.12719e-06	6.55789e-11	0.783891	4.95122e-27	1.21766e-37	9.3649e-27	5.52778e-12		0.0928403	0.638306	0.105671	0.237349	0.0118336	0.315686	0.470134	9.3103e-08	4.65952e-05	2.22301e-12	0.00103618	0.0398558	0.706068	0.0255165	0.264099	0.0014879	0.0201648	0.758674	7.25479e-09	3.89828e-09	3.83638e-10	4.12095e-06
preoperative KSS objective total	correlation coefficients	.234**	0.0196472	0.0657553	0.0893779	.372**	.335**	.288**	.355**	-0.135314	0.0823358	0.0798334	-0.0480242	0.011642	0.00801917	0.0131649	-0.0840843	-0.0492832	-0.0326243	0.0131689	.182*	0.0897152	.228*	0.113733	0.0951614	-0.0429924	0.153469	1	.703**	.586**	.478**	-0.0894486	-0.00468954	0.0662853	0.0574817	0.0167135	0.0166911	0.0564457	0.154481	-0.0386636	.294**	-0.0153834	-0.0100885	-0.0121267	0.0939342	.181*	0.111999	0.031969	0.0439118
	Significant probability (two-tailed)	0.00994852	0.830628	0.473635	0.329608	2.71997e-05	0.000175992	0.00135556	6.34678e-05	0.138923	0.37131	0.384059	0.602455	0.899148	0.930436	0.88604	0.359168	0.591396	0.722412	0.886005	0.0460431	0.327778	0.0117205	0.214196	0.299145	0.639625	0.0928403		2.64438e-19	1.67643e-12	3.05543e-08	0.329224	0.959286	0.470071	0.531149	0.855619	0.855811	0.540307	0.0906802	0.673724	0.00105109	0.867	0.912548	0.894973	0.305449	0.0473243	0.22131	0.727767	0.632474
preoperative KSS alignment	correlation coefficients	-0.0440744	-0.0925031	-0.0264192	-0.0334377	0.121241	0.0548562	0.057456	0.0923869	-0.0715727	0.103904	.180*	-0.0255129	-0.0284485	-0.0268023	-0.0156271	-0.0410975	-0.0166401	0.00206916	-0.0182765	0.10435	0.139618	0.031129	0.031824	0.0513753	0.0155826	0.0431616	.703**	1	0.0727841	0.110176	-.181*	-0.0995667	-0.106299	-0.0184475	-0.0235554	0.014744	-0.0578976	-0.00253182	0.0189525	0.0673157	-0.0951147	-0.0383335	-0.147982	-0.0932518	0.0660623	-0.0405106	-0.0435786	0.0297453
	Significant probability (two-tailed)	0.631214	0.312909	0.773618	0.715784	0.185271	0.550103	0.531332	0.31352	0.435315	0.258748	0.0479991	0.782087	0.756753	0.770426	0.864912	0.654464	0.856247	0.98203	0.842286	0.254681	0.126675	0.734649	0.728953	0.57573	0.865294	0.638306	2.64438e-19		0.427564	0.228966	0.0466399	0.277228	0.245869	0.840829	0.797599	0.87248	0.529922	0.978012	0.836532	0.463181	0.299383	0.676353	0.105267	0.308991	0.471569	0.659088	0.635062	0.746034
preoperative KSS ROM total	correlation coefficients	.500**	0.178524	.198*	.269**	.497**	.536**	.486**	.492**	-0.0092895	0.05848	-0.016541	0.0193648	0.0954954	0.0906579	0.0960522	0.0230062	0.0650484	0.0767637	-0.0268841	0.135873	0.0304031	.182*	0.144297	0.105899	-0.0453527	0.147813	.586**	0.0727841	1	-0.0784658	0.0418531	0.0472422	0.170283	0.0550715	0.0562043	0.0180935	0.0496782	.212*	-0.0347319	.446**	-0.0856479	-0.00754274	0.122327	.201*	0.148928	0.154222	0.0798613	-0.0348803
	Significant probability (two-tailed)	5.20461e-09	0.0500953	0.0296952	0.0028427	6.51385e-09	2.44457e-10	1.5386e-08	9.58581e-09	0.91945	0.525784	0.857094	0.833722	0.297445	0.3227	0.294624	0.80222	0.478413	0.402665	0.769745	0.137281	0.740615	0.0459806	0.114321	0.24766	0.621337	0.105671	1.67643e-12	0.427564		0.392283	0.64853	0.606862	0.0618551	0.548537	0.54033	0.843844	0.590001	0.019469	0.705283	2.88285e-07	0.35027	0.934559	0.181336	0.0271916	0.103035	0.091229	0.383892	0.704082
preoperative KSS instability	correlation coefficients	-0.12919	-0.0706935	-0.0969882	-0.127125	0.0273698	-0.0262771	-0.0698736	0.0244045	-0.176961	-0.0370344	-0.045317	-0.114217	-0.0691946	-0.0667127	-0.0768806	-.220*	-.225*	-.230*	0.0940657	0.100475	0.0157519	.221*	0.0305192	0.0761806	-0.0728928	0.108229	.478**	0.110176	-0.0784658	1	0.0443078	0.0446112	0.0714972	0.065731	-0.0240439	-0.005183	0.128826	0.0503654	-0.0662611	-0.0270191	.184*	0.0456578	0.00283491	0.0331518	0.1032	0.0888333	0.0197393	0.0863092
	Significant probability (two-tailed)	0.157872	0.440991	0.289922	0.16468	0.765704	0.774804	0.446321	0.790468	0.0521708	0.687991	0.621613	0.214177	0.450763	0.467206	0.401947	0.0152045	0.0130298	0.0111287	0.304769	0.272845	0.863844	0.0150603	0.73966	0.406258	0.426872	0.237349	3.05543e-08	0.228966	0.392283		0.629406	0.627058	0.435801	0.4738	0.793495	0.955006	0.160827	0.583268	0.470233	0.768621	0.0431034	0.61899	0.975381	0.718112	0.259987	0.332575	0.829846	0.346549
6 months KSSⅠSymptoms	correlation coefficients	0.053682	0.070571	0.102273	0.0736407	-0.0996497	0.113882	0.0715263	0.144593	-0.168559	-.365**	-.541**	-.444**	-0.0595258	-0.0647734	-0.0729868	-0.148742	-0.142529	-0.135971	0.0993357	0.0287032	0.155946	0.116976	0.1533	.259**	.209*	.228*	-0.0894486	-.181*	0.0418531	0.0443078	1	.630**	.304**	.364**	.415**	.353**	.282**	0.0571453	0.0520905	0.11439	0.0137869	.497**	.356**	0.0587788	0.1764	.331**	.229*	0.0270982
	Significant probability (two-tailed)	0.558686	0.441785	0.264311	0.422131	0.276825	0.213593	0.435614	0.113572	0.0645813	4.20024e-05	1.48744e-10	3.69155e-07	0.516621	0.480279	0.426274	0.103473	0.118875	0.136997	0.27835	0.754644	0.0876239	0.201331	0.0932028	0.00406559	0.021326	0.0118336	0.329224	0.0466399	0.64853	0.629406		1.02139e-14	0.000685555	4.15365e-05	2.16395e-06	7.26132e-05	0.00182497	0.533559	0.57042	0.211541	0.880695	6.47452e-09	6.2198e-05	0.521906	0.0529333	0.000211172	0.0113511	0.767963
6 months KSS ⅡSatisfuction	correlation coefficients	0.0670024	0.171494	.265**	.200*	-0.116927	.219*	0.135722	.187*	-0.14742	-.469**	-.538**	-.327**	0.0597424	0.0494282	0.0428264	0.0319769	0.0323401	0.0384563	0.0520235	0.0767604	0.00960854	0.103799	0.0285425	0.0754452	0.0722966	0.091976	-0.00468954	-0.0995667	0.0472422	0.0446112	.630**	1	.408**	.448**	.524**	.289**	.355**	.230*	0.0769464	.254**	0.0770202	.388**	.610**	.242**	.219*	.483**	.304**	.225*
	Significant probability (two-tailed)	0.46527	0.0599979	0.00334951	0.0280667	0.201522	0.0160303	0.137724	0.0395373	0.106611	6.76363e-08	2.00976e-10	0.000271965	0.515094	0.590304	0.640919	0.727702	0.724733	0.675374	0.570917	0.402685	0.916694	0.257216	0.755974	0.410817	0.430673	0.315686	0.959286	0.277228	0.606862	0.627058	1.02139e-14		3.31452e-06	2.58304e-07	6.84927e-10	0.00131497	6.88841e-05	0.0113043	0.401543	0.00493638	0.40109	1.0894e-05	1.16771e-13	0.00761498	0.0157759	1.94928e-08	0.000712453	0.0130599
6 months KSS Ⅲ Expectation	correlation coefficients	0.121447	0.164972	0.116214	0.0697024	0.108232	0.0750961	0.048107	0.1426	0.012711	-.205*	-.300**	-0.163112	0.0779346	0.0793014	0.0621775	0.00328807	0.0118989	-0.000429858	0.0221942	0.107662	-0.0174271	0.0100496	0.0984215	-0.0404838	0.17532	0.0662758	0.0662853	-0.106299	0.170283	0.0714972	.304**	.408**	1	.256**	.307**	0.096649	.242**	0.060331	0.0534006	0.127512	-0.05965	0.124829	0.109498	.390**	0.144823	.337**	.184*	.188*
	Significant probability (two-tailed)	0.184519	0.0705648	0.204301	0.447439	0.237336	0.412992	0.600287	0.118687	0.889944	0.0245579	0.000813476	0.0750688	0.395506	0.387246	0.498083	0.971447	0.896936	0.996266	0.809065	0.23983	0.849526	0.912884	0.282819	0.6593	0.0544262	0.470134	0.470071	0.245869	0.0618551	0.435801	0.000685555	3.31452e-06		0.00460148	0.00061969	0.29162	0.00770191	0.510955	0.560752	0.163386	0.515745	0.172503	0.231865	9.6157e-06	0.112993	0.000153567	0.0438805	0.0385472
6 months KSS Ⅳ [1] walking and standing	correlation coefficients	0.0929035	0.106175	0.102615	0.120447	0.0886388	0.107528	0.104995	0.167327	-.208*	-.183*	-.305**	-.329**	-0.0210237	-0.0283625	-0.0228212	-0.150158	-0.160236	-0.162377	0.170236	0.0841896	0.0484765	.507**	.323**	.303**	.211*	.462**	0.0574817	-0.0184475	0.0550715	0.065731	.364**	.448**	.256**	1	.510**	.450**	.390**	0.146013	-0.0785712	0.146941	0.141922	.324**	.300**	0.153159	.693**	.484**	.499**	.377**
	Significant probability (two-tailed)	0.31081	0.246421	0.26271	0.188186	0.333639	0.240418	0.251743	0.066588	0.0223103	0.0450306	0.000658389	0.000244065	0.818958	0.757465	0.803778	0.100191	0.0791454	0.0751675	0.0619289	0.358564	0.597487	3.01552e-09	0.000303573	0.000717144	0.0202349	9.3103e-08	0.531149	0.840829	0.548537	0.4738	4.15365e-05	2.58304e-07	0.00460148		2.32148e-09	2.18581e-07	1.09563e-05	0.110032	0.391645	0.107767	0.12047	0.000283009	0.000818648	0.0935086	1.20183e-18	1.87864e-08	5.86475e-09	1.97846e-05
6 months KSS Ⅳ [2] standard activities	correlation coefficients	0.0333578	.184*	0.148081	0.172884	-0.0179129	0.0664842	-0.0330546	0.112404	-0.165873	-.322**	-.431**	-.348**	0.000637211	-0.00654176	0.00603727	-0.0197164	-0.0336844	-0.0120902	0.0540634	0.0833474	0.0762168	.222*	.327**	.314**	.261**	.361**	0.0167135	-0.0235554	0.0562043	-0.0240439	.415**	.524**	.307**	.510**	1	.553**	.368**	.195*	0.0555185	.186*	0.0467537	.417**	.459**	0.175445	.374**	.578**	.450**	.218*
	Significant probability (two-tailed)	0.716434	0.0438202	0.105032	0.0579224	0.845383	0.468736	0.718904	0.219633	0.0690211	0.00033275	7.86899e-07	9.75726e-05	0.994465	0.943228	0.9476	0.830041	0.713778	0.895288	0.555891	0.36341	0.406035	0.0142833	0.000250917	0.000443621	0.00389006	4.65952e-05	0.855619	0.797599	0.54033	0.793495	2.16395e-06	6.84927e-10	0.00061969	2.32148e-09		4.87985e-11	3.52626e-05	0.0316414	0.545291	0.0411442	0.61059	1.9984e-06	1.16907e-07	0.0542523	2.3514e-05	3.70975e-12	2.18392e-07	0.016106
6 monthsKSS Ⅳ [3] advanced activities	correlation coefficients	0.116695	.194*	.216*	.259**	-0.00654568	0.0928902	0.00446717	0.0660137	-0.123453	-.218*	-.276**	-.284**	-0.0666153	-0.0863688	-0.0999674	-0.0754589	-0.0965986	-0.10495	0.0764397	.248**	-0.0195762	.462**	.456**	.480**	.384**	.583**	0.0166911	0.014744	0.0180935	-0.005183	.353**	.289**	0.096649	.450**	.553**	1	.290**	.214*	0.0736175	.192*	0.11702	.342**	.340**	0.0586499	.440**	.447**	.633**	.287**
	Significant probability (two-tailed)	0.202421	0.0334057	0.0172372	0.00407514	0.943194	0.310879	0.961215	0.471896	0.177319	0.0167878	0.00216732	0.00165557	0.467858	0.346215	0.275289	0.410732	0.291873	0.251946	0.404659	0.00602657	0.83123	9.69466e-08	1.52102e-07	2.62926e-08	1.39459e-05	2.22301e-12	0.855811	0.87248	0.843844	0.955006	7.26132e-05	0.00131497	0.29162	2.18581e-07	4.87985e-11		0.00133278	0.0185951	0.422278	0.0344896	0.201161	0.000122363	0.00013889	0.522821	4.40119e-07	2.84741e-07	7.11325e-15	0.00142412
6 months KSS Ⅳ [4] discretionary activities	correlation coefficients	-0.0227088	-0.000139655	-0.0926094	-0.041692	-0.0377653	0.0608791	0.0892004	0.124176	-0.145977	-.322**	-0.130916	-0.0374187	-0.16068	-0.164382	-0.155385	-.293**	-.302**	-.291**	0.124028	0.059601	-0.0452715	.254**	0.104123	.204*	.414**	.296**	0.0564457	-0.0578976	0.0496782	0.128826	.282**	.355**	.242**	.390**	.368**	.290**	1	0.0615089	-0.0456772	-0.00903789	0.141484	.241**	0.145904	0.173959	.232*	.249**	.368**	.397**
	Significant probability (two-tailed)	0.805534	0.998792	0.314401	0.651176	0.682163	0.508914	0.332622	0.176605	0.111633	0.000354455	0.154086	0.686196	0.0795775	0.0727994	0.0901415	0.00117102	0.000815113	0.00128275	0.177127	0.517866	0.623437	0.00514776	0.257739	0.0255085	2.62386e-06	0.00103618	0.540307	0.529922	0.590001	0.160827	0.00182497	6.88841e-05	0.00770191	1.09563e-05	3.52626e-05	0.00133278		0.504532	0.620325	0.921955	0.123214	0.00803463	0.111815	0.0574079	0.0108553	0.00604712	3.47404e-05	7.2793e-06
6 months KSS objective total	correlation coefficients	.258**	.310**	.313**	.335**	0.0846284	.254**	.289**	.280**	-.183*	-0.173362	-.191*	-0.14586	-0.0254784	-0.052441	-0.0708633	0.0576878	0.0635911	0.0810468	0.128167	0.0697595	-0.0227681	0.155484	0.153726	.194*	0.0443406	.187*	0.154481	-0.00253182	.212*	0.0503654	0.0571453	.230*	0.060331	0.146013	.195*	.214*	0.0615089	1	.524**	.523**	.508**	0.0811973	.276**	.181*	.212*	.394**	.248**	.210*
	Significant probability (two-tailed)	0.00420812	0.000539908	0.000475544	0.000176138	0.356056	0.004961	0.00131324	0.00184645	0.0439893	0.0582823	0.0359862	0.111924	0.781475	0.567826	0.439891	0.529674	0.488345	0.37685	0.161219	0.447065	0.804226	0.0885791	0.0922874	0.0332819	0.629152	0.0398558	0.0906802	0.978012	0.019469	0.583268	0.533559	0.0113043	0.510955	0.110032	0.0316414	0.0185951	0.504532		6.76676e-10	7.47328e-10	2.80543e-09	0.375961	0.00220134	0.0470791	0.0197063	7.61363e-06	0.00603152	0.0208179
6 months KSS alignment	correlation coefficients	0.0064241	0.0187351	-0.0481959	0.0147025	-0.0156609	-0.0635597	-0.0480756	-0.0406222	-0.0092197	-0.0900496	-0.0131345	-0.147132	-0.0693051	-0.106844	-0.140887	0.0230136	0.0253841	0.0255666	-0.00497217	-0.0158729	-0.0173057	-0.132891	0.0301761	0.0394534	-0.0114831	-0.0346349	-0.0386636	0.0189525	-0.0347319	-0.0662611	0.0520905	0.0769464	0.0534006	-0.0785712	0.0555185	0.0736175	-0.0456772	.524**	1	-0.0669536	0.0418216	0.0212037	0.0890342	0.0708001	-0.0645497	0.0795026	0.0191614	0.0748404
	Significant probability (two-tailed)	0.944248	0.838381	0.599613	0.872836	0.864623	0.48856	0.600526	0.658208	0.920054	0.328021	0.886301	0.108798	0.450038	0.243441	0.123227	0.802158	0.782263	0.780737	0.956834	0.862808	0.850563	0.146202	0.742484	0.66745	0.900518	0.706068	0.673724	0.836532	0.705283	0.470233	0.57042	0.401543	0.560752	0.391645	0.545291	0.422278	0.620325	6.76676e-10		0.465596	0.648777	0.817435	0.331478	0.4403	0.4818	0.386039	0.834755	0.414589
6 months KSS ROM total	correlation coefficients	.359**	.493**	.615**	.567**	.320**	.670**	.652**	.581**	-0.118669	-.193*	-.240**	-0.117279	.181*	.180*	0.171169	0.171739	.198*	.224*	0.0515389	0.14207	0.0657403	.189*	.179*	0.156971	0.0637714	.203*	.294**	0.0673157	.446**	-0.0270191	0.11439	.254**	0.127512	0.146941	.186*	.192*	-0.00903789	.523**	-0.0669536	1	-0.130996	.180*	.296**	0.0850229	.226*	.379**	.251**	0.116299
	Significant probability (two-tailed)	5.24096e-05	9.54771e-09	6.53156e-14	1.21581e-11	0.000343112	4.56973e-17	5.76529e-16	2.7487e-12	0.194838	0.0344978	0.00805736	0.202065	0.0465471	0.0481962	0.0604911	0.0596271	0.0297571	0.0133926	0.574514	0.12008	0.473737	0.0378835	0.0498662	0.0855356	0.487111	0.0255165	0.00105109	0.463181	2.88285e-07	0.768621	0.211541	0.00493638	0.163386	0.107767	0.0411442	0.0344896	0.921955	7.47328e-10	0.465596		0.152092	0.0482939	0.000987013	0.35381	0.0128362	1.7715e-05	0.00542252	0.203969
6 months KSS instability	correlation coefficients	0.0617423	-0.032278	-0.0782151	-0.0392671	-.200*	-.197*	-0.124974	-0.0737929	-0.0941422	0.00160617	-0.0320664	0.00922386	-0.166559	-0.176383	-0.166038	-0.125882	-0.147805	-0.142063	0.110812	-0.0377563	-0.0802589	0.137581	0.032405	0.105744	0.00970957	0.102319	-0.0153834	-0.0951147	-0.0856479	.184*	0.0137869	0.0770202	-0.05965	0.141922	0.0467537	0.11702	0.141484	.508**	0.0418216	-0.130996	1	-0.0184976	0.03686	0.119532	0.157989	0.16454	0.144569	0.160785
	Significant probability (two-tailed)	0.501101	0.72524	0.393802	0.668928	0.0274591	0.030367	0.171999	0.421169	0.304374	0.986109	0.72697	0.920355	0.0678642	0.052957	0.0687417	0.168882	0.10569	0.120096	0.226277	0.680959	0.381521	0.132362	0.724203	0.248359	0.915821	0.264099	0.867	0.299383	0.35027	0.0431034	0.880695	0.40109	0.515745	0.12047	0.61059	0.201161	0.123214	2.80543e-09	0.648777	0.152092		0.840402	0.688134	0.191588	0.0835012	0.071316	0.113632	0.0781104
1 year KSSⅠSymptoms	correlation coefficients	-0.108533	0.0745354	0.05707	0.111995	-0.0280736	0.110698	0.112487	0.0927619	-0.112611	-.355**	-.300**	-.547**	0.021391	0.0194514	-0.00507177	-0.0937313	-0.0931582	-0.0878892	0.175691	0.0507412	-0.00824886	.206*	.207*	.251**	.229*	.286**	-0.0100885	-0.0383335	-0.00754274	0.0456578	.497**	.388**	0.124829	.324**	.417**	.342**	.241**	0.0811973	0.0212037	.180*	-0.0184976	1	.506**	0.145936	.285**	.437**	.292**	0.171673
	Significant probability (two-tailed)	0.236028	0.416499	0.534099	0.221326	0.759861	0.226758	0.21929	0.311551	0.218779	6.96924e-05	0.000835265	9.93239e-11	0.815851	0.83229	0.955971	0.306499	0.309479	0.337759	0.0539099	0.580458	0.928448	0.0233593	0.0229078	0.005527	0.011351	0.0014879	0.912548	0.676353	0.934559	0.61899	6.47452e-09	1.0894e-05	0.172503	0.000283009	1.9984e-06	0.000122363	0.00803463	0.375961	0.817435	0.0482939	0.840402		3.27392e-09	0.110222	0.00153491	5.23778e-07	0.00115905	0.0597275
1 year KSS ⅡSatisfuction	correlation coefficients	-0.0262951	0.147463	0.118047	.187*	-0.043715	.339**	.256**	.297**	-0.157671	-.303**	-.314**	-.365**	0.0134985	0.00172277	-0.0327096	-0.00413735	0.0102584	0.0127676	0.13274	.185*	-0.0249968	.191*	0.149152	0.1704	0.123513	.211*	-0.0121267	-0.147982	0.122327	0.00283491	.356**	.610**	0.109498	.300**	.459**	.340**	0.145904	.276**	0.0890342	.296**	0.03686	.506**	1	.231*	.260**	.493**	.326**	.266**
	Significant probability (two-tailed)	0.774654	0.106508	0.197207	0.0396544	0.634002	0.000140867	0.00458014	0.000949838	0.0841324	0.000763734	0.000458381	4.21003e-05	0.883172	0.985038	0.721716	0.964077	0.911082	0.889457	0.146664	0.0422966	0.785505	0.0356213	0.102514	0.0616734	0.177109	0.0201648	0.894973	0.105267	0.181336	0.975381	6.2198e-05	1.16771e-13	0.231865	0.000818648	1.16907e-07	0.00013889	0.111815	0.00220134	0.331478	0.000987013	0.688134	3.27392e-09		0.0107487	0.00396159	9.42471e-09	0.000258392	0.00313825
1 year KSS ⅢExpectations	correlation coefficients	-0.0186875	-0.0862396	-0.163135	-0.143935	0.174313	0.164861	0.151437	.200*	0.00681033	0.00378786	-0.100988	-0.1379	-0.0619496	-0.0934173	-0.111737	-0.045795	-0.0599372	-0.0494071	-0.0034053	-0.0225554	-.269**	0.0994243	0.0155516	-0.116201	0.0753198	0.0282166	0.0939342	-0.0932518	.201*	0.0331518	0.0587788	.242**	.390**	0.153159	0.175445	0.0586499	0.173959	.181*	0.0708001	0.0850229	0.119532	0.145936	.231*	1	0.154987	.218*	0.117196	0.113554
	Significant probability (two-tailed)	0.838786	0.34694	0.0737993	0.115242	0.0558501	0.0707573	0.0972993	0.0279479	0.940901	0.967248	0.270391	0.133099	0.499662	0.30813	0.222401	0.617936	0.513722	0.590462	0.970429	0.806018	0.00282462	0.277919	0.865559	0.204353	0.411598	0.758674	0.305449	0.308991	0.0271916	0.718112	0.521906	0.00761498	9.6157e-06	0.0935086	0.0542523	0.522821	0.0574079	0.0470791	0.4403	0.35381	0.191588	0.110222	0.0107487		0.0896148	0.016174	0.200477	0.21492
1 year KSS Ⅳ [1] walking and standing	correlation coefficients	0.0870416	-0.0341198	0.0370624	0.0948656	0.149241	0.165931	.184*	0.152942	-.234**	-0.0147852	-0.114426	-.312**	-.194*	-.208*	-.217*	-0.166254	-0.160183	-0.166541	.220*	.191*	0.0577306	.557**	.354**	.320**	.197*	.496**	.181*	0.0660623	0.148928	0.1032	0.1764	.219*	0.144823	.693**	.374**	.440**	.232*	.212*	-0.0645497	.226*	0.157989	.285**	.260**	0.154987	1	.487**	.485**	.322**
	Significant probability (two-tailed)	0.342457	0.710243	0.686512	0.300657	0.102305	0.0689222	0.0437405	0.0939796	0.00982796	0.872662	0.211399	0.000533322	0.0327151	0.0220748	0.0167249	0.0683764	0.0792457	0.0678936	0.0152199	0.0356721	0.529369	3.288e-11	6.80606e-05	0.00034504	0.030282	7.25479e-09	0.0473243	0.471569	0.103035	0.259987	0.0529333	0.0157759	0.112993	1.20183e-18	2.3514e-05	4.40119e-07	0.0108553	0.0197063	0.4818	0.0128362	0.0835012	0.00153491	0.00396159	0.0896148		1.46311e-08	1.73332e-08	0.000312692
1 year KSS Ⅳ [2] standard activities	correlation coefficients	0.11581	0.175682	.187*	.299**	0.000412444	0.136989	0.135908	.186*	-.237**	-.198*	-.267**	-.391**	0.0748827	0.0368898	-0.002603	-0.0243988	-0.0447012	-0.0543553	.220*	.203*	0.134549	.369**	.459**	.370**	.342**	.504**	0.111999	-0.0405106	0.154222	0.0888333	.331**	.483**	.337**	.484**	.578**	.447**	.249**	.394**	0.0795026	.379**	0.16454	.437**	.493**	.218*	.487**	1	.649**	.416**
	Significant probability (two-tailed)	0.205889	0.0539215	0.039715	0.000856482	0.996418	0.134052	0.13718	0.0416433	0.00896894	0.029777	0.00312033	1.02101e-05	0.414325	0.687896	0.977394	0.790516	0.626362	0.553757	0.015335	0.025489	0.141191	3.10667e-05	1.17474e-07	2.96764e-05	0.000126056	3.89828e-09	0.22131	0.659088	0.091229	0.332575	0.000211172	1.94928e-08	0.000153567	1.87864e-08	3.70975e-12	2.84741e-07	0.00604712	7.61363e-06	0.386039	1.7715e-05	0.071316	5.23778e-07	9.42471e-09	0.016174	1.46311e-08		8.35956e-16	2.08144e-06
1 year KSS Ⅳ [3] advanced activities	correlation coefficients	.212*	.198*	0.164451	.217*	-0.017817	0.054589	0.0399323	0.111518	-0.164973	-0.111559	-0.123172	-.343**	-.193*	-.199*	-.216*	-.180*	-.192*	-.218*	0.126474	.225*	.200*	.417**	.442**	.446**	.298**	.531**	0.031969	-0.0435786	0.0798613	0.0197393	.229*	.304**	.184*	.499**	.450**	.633**	.368**	.248**	0.0191614	.251**	0.144569	.292**	.326**	0.117196	.485**	.649**	1	.584**
	Significant probability (two-tailed)	0.019866	0.0291792	0.0714703	0.0169791	0.846201	0.552051	0.663657	0.223314	0.070563	0.225105	0.178316	0.000126691	0.0343403	0.0285462	0.0172661	0.047973	0.0353456	0.0164223	0.166869	0.0129399	0.0280074	1.91445e-06	3.89514e-07	2.99143e-07	0.000884367	3.83638e-10	0.727767	0.635062	0.383892	0.829846	0.0113511	0.000712453	0.0438805	5.86475e-09	2.18392e-07	7.11325e-15	3.47404e-05	0.00603152	0.834755	0.00542252	0.113632	0.00115905	0.000258392	0.200477	1.73332e-08	8.35956e-16		1.96562e-12
1 year KSS Ⅳ [4] discretionary activities	correlation coefficients	0.0693867	0.0349833	0.0590841	0.0567515	-0.059868	0.0528439	0.0786998	0.0942826	-0.178411	-0.162137	0.0188609	-0.0936962	-0.109961	-0.105152	-0.119204	-0.123713	-0.113757	-0.129067	.303**	0.158906	0.0347004	.316**	.317**	.334**	.273**	.405**	0.0439118	0.0297453	-0.0348803	0.0863092	0.0270982	.225*	.188*	.377**	.218*	.287**	.397**	.210*	0.0748404	0.116299	0.160785	0.171673	.266**	0.113554	.322**	.416**	.584**	1
	Significant probability (two-tailed)	0.449504	0.703249	0.519743	0.536387	0.514209	0.564851	0.390869	0.30365	0.0502429	0.0768505	0.83731	0.308731	0.229882	0.251029	0.19282	0.176402	0.214096	0.158273	0.000728262	0.081701	0.705538	0.000417661	0.000397131	0.000185186	0.0024733	4.12095e-06	0.632474	0.746034	0.704082	0.346549	0.767963	0.0130599	0.0385472	1.97846e-05	0.016106	0.00142412	7.2793e-06	0.0208179	0.414589	0.203969	0.0781104	0.0597275	0.00313825	0.21492	0.000312692	2.08144e-06	1.96562e-12
1 year KSS functional activities	correlation coefficients	0.158338	0.114632	0.139249	.211*	0.0373825	0.13475	0.142372	0.173476	-.259**	-0.139875	-0.157634	-.375**	-0.150546	-0.16754	-.192*	-0.165906	-0.170793	-.189*	.265**	.250**	0.139507	.545**	.499**	.467**	.344**	.620**	0.12335	0.00615816	0.120698	0.0926559	.249**	.382**	.261**	.673**	.519**	.590**	.385**	.331**	0.0217585	.311**	.198*	.378**	.419**	.190*	.775**	.799**	.867**	.691**
	Significant probability (two-tailed)	0.0828116	0.210571	0.127691	0.0203076	0.683948	0.14059	0.119284	0.0570562	0.00418446	0.12758	0.0842057	2.50611e-05	0.0993075	0.066237	0.0353643	0.0689645	0.0610674	0.0378485	0.00330193	0.00576316	0.126981	1.07569e-10	5.51616e-09	6.69429e-08	0.000113016	3.37496e-14	0.177683	0.946552	0.187261	0.312107	0.00596137	1.55279e-05	0.00386503	2.63504e-17	1.03626e-09	1.02737e-12	1.39e-05	0.000209092	0.812744	0.000524525	0.0298359	1.9471e-05	1.77711e-06	0.0368512	1.62298e-25	5.34739e-28	7.76726e-38	1.65547e-18
1 year KSS objective total	correlation coefficients	0.136568	0.148367	0.144599	.207*	0.0714999	.209*	.211*	.297**	-.214*	-0.0650426	-0.163989	-0.163479	0.0315517	0.00454727	-0.00509739	0.0190754	0.0515425	0.0699965	.212*	0.106191	-0.0561839	0.132729	.211*	0.1662	0.124888	.208*	0.171607	0.0266346	.226*	0.0477235	0.114288	0.177497	.190*	0.111645	.220*	0.0882946	0.0339962	.565**	.520**	.285**	.192*	0.0702211	0.0772319	0.174743	0.166146	.236**	0.1207	0.133491
	Significant probability (two-tailed)	0.135263	0.104355	0.113557	0.0226724	0.435784	0.0211242	0.0200011	0.000928223	0.0184313	0.480315	0.0722818	0.0744077	0.731183	0.96052	0.955748	0.835486	0.574487	0.44552	0.0194332	0.246351	0.540477	0.146698	0.0200718	0.068467	0.172299	0.0220894	0.0598262	0.771823	0.0128311	0.603199	0.211954	0.0514511	0.037236	0.222781	0.0151155	0.335527	0.712412	1.53735e-11	1.00824e-09	0.00155768	0.034701	0.444057	0.399793	0.0552377	0.0685596	0.00919154	0.187253	0.144373
1 year KSS alignment	correlation coefficients	-0.139636	-0.0311406	-0.0551622	-0.0560912	-0.0638873	-0.111018	-0.083972	-0.0709535	-0.0773045	-0.0900191	-0.0521619	-.183*	-0.0178463	-0.0456651	-0.0727425	-0.0173633	0.00927321	0.0203166	0.0291838	-0.0277246	-0.0462689	-0.0327672	-0.0158689	0.0187414	0.0473573	-0.00276236	-0.0535642	0.0331036	-0.0765535	-0.0638692	0.010626	0.0654329	-0.00368605	-0.0395568	0.0312376	-0.0483108	-0.0554256	.195*	.573**	-0.103353	-0.0665861	0.0117175	-0.0677523	0.0802922	-0.0650463	-0.0519467	-0.00979742	0.0027498
	Significant probability (two-tailed)	0.126625	0.734555	0.547878	0.541146	0.486318	0.225409	0.359812	0.439308	0.399349	0.328185	0.569891	0.0451372	0.845951	0.618934	0.427829	0.850071	0.919591	0.824948	0.750669	0.762756	0.6143	0.721246	0.862842	0.838327	0.605985	0.976011	0.55955	0.718504	0.403958	0.486442	0.90791	0.475811	0.967993	0.666631	0.733759	0.598742	0.547664	0.031839	6.84546e-12	0.259277	0.468053	0.898498	0.460279	0.381323	0.478428	0.571486	0.915062	0.97612
1 year KSS ROM total	correlation coefficients	.402**	.435**	.532**	.610**	.355**	.623**	.592**	.715**	-0.141652	-0.056775	-0.155413	-0.00926995	.186*	0.17753	0.174787	0.16784	.199*	.220*	0.0964944	0.12358	0.0938111	.203*	.257**	0.155881	0.123696	.250**	.342**	0.0519786	.527**	-0.00539034	0.132439	0.170352	0.165519	0.124608	.253**	.225*	0.0573184	.464**	-0.0228548	.825**	-0.0648962	0.177415	.282**	0.0458312	.223*	.401**	.239**	0.0715883
	Significant probability (two-tailed)	4.78729e-06	6.14388e-07	3.30691e-10	1.14875e-13	6.62424e-05	2.39353e-14	8.86431e-13	3.21304e-20	0.121183	0.537943	0.0887254	0.919958	0.041262	0.0514069	0.0551761	0.0657461	0.0284571	0.0152441	0.292396	0.17687	0.306086	0.0251746	0.00444587	0.0877572	0.176461	0.00570287	0.000122437	0.571249	5.5058e-10	0.953208	0.14759	0.0617477	0.0696243	0.173268	0.00515198	0.0131116	0.534053	8.08682e-08	0.803495	3.07868e-31	0.479446	0.0515607	0.00175239	0.617658	0.0140103	5.01808e-06	0.00819314	0.435214
1 year KSS instability	correlation coefficients	-0.0399352	-0.145612	-.201*	-.193*	-.192*	-0.15913	-0.156332	-0.154544	-0.106421	0.027222	-0.0969885	-0.100959	-0.107192	-0.107985	-0.0863544	-0.0682666	-0.0764381	-0.076275	.197*	0.0551803	-0.146272	0.0717886	0.0709069	0.119857	0.0641927	0.105442	0.0114862	-0.0489713	-0.0753514	.193*	0.0660089	0.0407402	0.115236	0.100548	0.0636557	-0.0169434	0.10139	0.147491	0.0465847	-.232*	.454**	-0.0510067	-0.100244	0.14558	0.114884	0.00340425	-0.03511	0.141375
	Significant probability (two-tailed)	0.663634	0.111023	0.0269355	0.0342213	0.0353571	0.0812656	0.0868326	0.0905463	0.245322	0.767891	0.28992	0.272561	0.241903	0.238417	0.346295	0.456873	0.404669	0.405675	0.0299261	0.547746	0.109396	0.433928	0.439609	0.190377	0.484232	0.249718	0.900491	0.593748	0.411401	0.0336022	0.471928	0.657278	0.208163	0.272495	0.487903	0.853655	0.270512	0.106441	0.611882	0.0104919	1.64327e-07	0.578476	0.273954	0.111102	0.209564	0.970439	0.702224	0.12192
6 months FJS1“Awareness in bed at night?”	correlation coefficients	0.00510778	-0.101905	-0.161421	-0.141814	0.0393809	-0.00474744	0.0412294	0.0472474	-0.0276343	.241**	.251**	0.140063	0.031533	0.0397431	0.0296549	0.0518041	0.0672199	0.0791579	0.151761	-0.157896	-0.0959588	-0.0838894	-0.0249038	-.220*	-0.0658344	-0.124668	0.0757769	0.089294	-0.0191665	0.041339	-.276**	-.368**	-0.0526889	-0.0786051	-.222*	-.305**	-.190*	-0.131343	0.0288486	-0.117138	-0.0617544	-.200*	-.325**	0.0127877	0.0124727	-.195*	-.257**	-0.095769
	Significant probability (two-tailed)	0.955658	0.266045	0.0769249	0.120754	0.668025	0.958784	0.653427	0.606823	0.763506	0.00806426	0.00542092	0.127064	0.731337	0.665155	0.74678	0.572544	0.463819	0.388108	0.096576	0.0836856	0.295096	0.360287	0.786283	0.0155501	0.473102	0.173062	0.408757	0.330064	0.834712	0.652565	0.00222466	3.21822e-05	0.565995	0.391441	0.0142219	0.000670118	0.0371674	0.151001	0.75344	0.200704	0.501018	0.0277854	0.000270371	0.889284	0.891994	0.0316688	0.00442	0.296056
6 months FJS2“Awareness sitting on a chair for more than 1 h?”	correlation coefficients	0.113506	0.00780378	0.0596547	0.0390308	0.0319552	0.00204594	-0.101519	-0.0382473	0.0942424	-0.0119578	0.134269	0.0847787	0.0686334	0.0871865	0.0611484	0.034227	0.0468517	0.0478134	0.0470799	0.13844	-0.0261764	0.0716015	0.0838608	-0.0223507	-0.079338	0.0345458	0.0492903	-0.00271915	0.132474	-0.0224462	-.267**	-.319**	-0.0423061	-0.161736	-.198*	-0.146784	-.201*	-0.129992	0.0373626	-0.00337386	-.218*	-.181*	-.300**	-0.113696	-0.0583271	-0.178397	-0.133888	-0.0694714
	Significant probability (two-tailed)	0.215118	0.9323	0.515712	0.670805	0.72788	0.982231	0.267872	0.67704	0.303858	0.896864	0.142026	0.357237	0.454452	0.341651	0.505236	0.709373	0.609842	0.602516	0.6081	0.12994	0.775644	0.43513	0.360451	0.807745	0.387026	0.706789	0.591343	0.976386	0.147484	0.80694	0.00312368	0.000354147	0.644983	0.0763429	0.0292331	0.108147	0.0274739	0.155287	0.684108	0.970702	0.0164969	0.0471301	0.000817191	0.214345	0.525116	0.0502619	0.143173	0.448949
6 months FJS3“Awareness when you are walking for more than 15 min?”	correlation coefficients	.189*	-0.0153987	0.0561025	0.065286	0.12172	-0.0248851	-0.0512162	-0.027681	0.00245755	.289**	.307**	.254**	0.00886559	0.0147012	-0.0122203	0.0137669	0.013317	0.00668755	-0.0173589	0.105177	-0.014053	-0.0566836	-0.0113806	-0.0855652	-0.175655	-0.0928603	0.165294	0.0808571	0.164528	0.0421485	-.342**	-.444**	-.259**	-.348**	-.342**	-.319**	-.264**	-0.0736106	0.0379836	-0.0310981	-0.146898	-.334**	-.421**	-.268**	-0.176305	-.269**	-.265**	-.235**
	Significant probability (two-tailed)	0.0376662	0.866869	0.541065	0.476805	0.183529	0.78644	0.576915	0.763118	0.978657	0.00137461	0.000626932	0.00514241	0.923115	0.872847	0.894167	0.880866	0.884732	0.941965	0.850109	0.250915	0.878409	0.536876	0.901401	0.350737	0.0539603	0.311035	0.0700093	0.377971	0.0713359	0.646216	0.000121667	3.47209e-07	0.00418645	9.20285e-05	0.000121819	0.000359183	0.00351059	0.422321	0.679144	0.734903	0.10787	0.000176919	1.51093e-06	0.00291692	0.0530628	0.00282508	0.00333082	0.00949207
6 months FJS4“Awareness taking a bath/shower?”	correlation coefficients	0.167794	0.0807892	0.037737	0.0230654	0.0139636	-0.058086	-0.105519	-0.0790567	0.0182669	0.177027	0.121214	0.130126	-0.0214588	-0.00733184	-0.0258178	0.0753528	0.0968875	0.0926901	0.0273043	-0.00244161	-0.0371954	-0.0554091	0.0469168	-0.0315362	-0.163779	-0.0526331	0.0324602	-0.0362795	0.0577787	0.0456354	-.259**	-.378**	-0.17205	-.223*	-.219*	-.229*	-.394**	-0.00698532	0.015952	0.0175003	-0.0472643	-.269**	-.296**	-.190*	-0.08181	-.200*	-.182*	-.267**
	Significant probability (two-tailed)	0.0658207	0.378373	0.681113	0.801722	0.879177	0.526833	0.249372	0.388717	0.842367	0.0530831	0.185371	0.15661	0.815277	0.936385	0.778638	0.411392	0.290425	0.311927	0.766249	0.978796	0.685446	0.546085	0.609345	0.731311	0.0726515	0.566407	0.723752	0.692797	0.529025	0.619162	0.0041124	1.87752e-05	0.0591594	0.0139467	0.0155707	0.0115039	8.64867e-06	0.939386	0.862131	0.848902	0.606694	0.00290264	0.000977217	0.0370055	0.372358	0.0281403	0.0461615	0.00301687
6 months FJS5“Awareness traveling in a car?”	correlation coefficients	-0.05584	-0.167879	-0.168351	-0.106968	0.1108	-0.0624918	0.0123537	0.0588554	0.0497883	.375**	.278**	0.119302	0.0185097	0.0291832	0.0178168	-0.119198	-0.094218	-0.104206	0.0510461	-0.0125436	0.000198941	-0.0153828	0.0454639	-0.100284	-0.0227033	-0.0257	0.0947365	0.0448914	0.00541865	0.163023	-.251**	-.349**	-0.159979	-0.0435991	-.246**	-0.117888	-0.111342	-0.11146	0.019415	-0.0593199	-0.0718265	-.182*	-.294**	-0.0673249	0.109297	-0.160897	-0.0763831	-0.101818
	Significant probability (two-tailed)	0.542963	0.0656822	0.0649166	0.242891	0.226328	0.495909	0.893019	0.521363	0.587596	2.50757e-05	0.00199919	0.194338	0.8403	0.750674	0.846203	0.192843	0.303983	0.255345	0.578183	0.891384	0.998272	0.867005	0.620481	0.273765	0.804772	0.779622	0.301318	0.624894	0.952963	0.074	0.0055108	8.54037e-05	0.0796352	0.634903	0.00647414	0.197813	0.226014	0.223554	0.8326	0.518075	0.433684	0.0452734	0.00108524	0.46312	0.232728	0.0779007	0.405008	0.266456
6 months FJS6“Awareness climbing stairs?”	correlation coefficients	.194*	0.0872253	0.0850884	0.0529381	0.117279	0.0647382	0.0482628	0.0224117	0.0268894	0.140512	0.117163	0.121988	0.0435707	0.0633183	0.0602523	0.0962254	0.0893001	0.079549	-0.0564653	-0.0731228	-0.0048241	-0.0625393	-0.134798	-0.142954	-.262**	-0.175902	0.166448	0.0769579	0.130301	0.0955352	-.376**	-.412**	-.201*	-.224*	-.350**	-.273**	-.263**	-0.0105125	-0.0662051	0.114457	-0.0622872	-.350**	-.464**	-.179*	-0.164366	-.332**	-.227*	-0.165642
	Significant probability (two-tailed)	0.0330059	0.341435	0.353438	0.564156	0.200158	0.480519	0.599106	0.807231	0.769701	0.125839	0.200605	0.184413	0.635123	0.490217	0.511507	0.29375	0.330031	0.38576	0.538448	0.425411	0.958119	0.495581	0.140447	0.117767	0.00366948	0.0536176	0.0680504	0.401472	0.154298	0.297242	2.10803e-05	2.74346e-06	0.0269121	0.0136536	8.2301e-05	0.00245483	0.00374398	0.908889	0.470609	0.211272	0.497324	8.412e-05	8.33491e-08	0.0497388	0.0716187	0.000197274	0.0122676	0.0694148
6 months FJS7“Awareness walking on uneven ground?”	correlation coefficients	0.0433715	-0.120495	-0.0814908	-0.0992431	.205*	-0.046858	-0.0891324	-0.0819789	0.0162625	.340**	.196*	.197*	-0.010561	-0.00953482	-0.0311058	0.00131271	-0.00973161	-0.0122409	0.0237345	-0.0501447	-0.111833	0.049759	-0.0287017	-0.112193	-0.146439	-0.0566733	0.144447	0.100723	0.116456	0.0510997	-.393**	-.503**	-.198*	-.295**	-.329**	-.259**	-.303**	-0.0996968	-0.0950014	-0.0783143	-0.0077258	-.276**	-.476**	-0.0639668	-0.0948982	-.322**	-.307**	-.241**
	Significant probability (two-tailed)	0.636672	0.188009	0.374233	0.2788	0.0237962	0.609794	0.330943	0.371368	0.859475	0.000147717	0.0315612	0.0313913	0.90847	0.917331	0.73484	0.988599	0.915631	0.89399	0.796093	0.584921	0.221999	0.587816	0.754656	0.220505	0.108987	0.53695	0.11394	0.271661	0.203356	0.577783	8.03729e-06	4.11559e-09	0.0294079	0.00104167	0.00022633	0.00406981	0.000772534	0.276598	0.299962	0.3932	0.932975	0.0021918	3.50853e-08	0.485774	0.30049	0.000318966	0.000606825	0.00768952
6 months FJS8“Awareness when standing up from a low-sitting position?”	correlation coefficients	0.00587738	-0.0585535	-0.0131383	-0.0572052	0.0278264	-0.0225942	-0.00513684	-0.0306002	0.00463065	.294**	0.129196	0.167936	0.161966	0.167074	0.163738	0.0898276	0.0956174	0.0970933	0.0846015	-0.0105139	-.200*	-0.0267328	0.00951684	-0.0956834	0.0024846	-0.0360439	0.0798217	0.124541	-0.0193837	0.0214758	-.316**	-.394**	-0.174902	-.252**	-.323**	-.220*	-.206*	-0.110923	-0.135565	0.0520928	-0.0499859	-.221*	-.414**	-0.0869557	-0.132006	-.262**	-.197*	-0.108843
	Significant probability (two-tailed)	0.948986	0.523506	0.886268	0.533129	0.761911	0.805692	0.955406	0.738994	0.959797	0.00111579	0.157853	0.0667377	0.0759192	0.0670053	0.0727251	0.32717	0.296825	0.289397	0.356209	0.908877	0.0279828	0.771005	0.917486	0.29649	0.978422	0.694692	0.384129	0.173503	0.832866	0.815133	0.000417857	7.65901e-06	0.0550131	0.00531697	0.000304873	0.0152659	0.0239744	0.225809	0.138184	0.570403	0.586112	0.0146942	2.4039e-06	0.342935	0.14893	0.00364567	0.0304541	0.234686
6 months FJS9“Awareness standing for long periods of time?”	correlation coefficients	0.0993144	-0.0390443	0.0451682	-0.00723999	0.0353112	-0.0517473	-0.0502844	-0.0834952	0.106939	.203*	0.168302	0.158631	.187*	.203*	.206*	0.0578009	0.0584213	0.0536707	-0.0209932	-0.089543	0.0831751	-0.0673086	0.000690279	-0.092813	-0.150074	-0.089384	0.0226922	0.024392	0.0634375	-0.0324782	-.279**	-.484**	-0.102737	-.250**	-.342**	-.222*	-.244**	-0.146201	-0.079027	0.00357789	-0.141527	-0.165279	-.490**	-0.17695	-.190*	-.271**	-.212*	-0.153808
	Significant probability (two-tailed)	0.278453	0.670697	0.622759	0.93718	0.700599	0.572965	0.583874	0.362556	0.243019	0.0260882	0.0649951	0.0835399	0.040275	0.0252534	0.0231738	0.528867	0.524445	0.558769	0.819216	0.328711	0.364406	0.463228	0.994005	0.311283	0.100383	0.329574	0.804866	0.790573	0.489399	0.723604	0.00192203	1.87831e-08	0.262142	0.00562765	0.000124273	0.0143276	0.0071457	0.10957	0.388895	0.968932	0.121516	0.070036	1.17261e-08	0.0521858	0.0367166	0.00262714	0.0194727	0.092112
6 months FJS10“Awareness doing housework or gardening?”	correlation coefficients	0.14457	-0.0258845	0.111837	0.0678939	0.160636	-0.0952588	-0.111158	-0.0552644	0.146136	.258**	.214*	.233*	.218*	.234**	.240**	0.138704	0.149444	0.140602	-0.023433	-0.032804	0.0744636	0.0126698	0.068301	-0.0808211	-0.0441288	-0.00499455	0.109406	0.0209167	0.101831	0.100817	-.304**	-.452**	-0.0909263	-0.128257	-.279**	-0.122757	-.224*	-.181*	-0.0947997	-0.0183953	-0.145232	-.198*	-.441**	-0.168506	-0.111812	-.251**	-.190*	-0.131991
	Significant probability (two-tailed)	0.11363	0.778081	0.221982	0.45934	0.0783899	0.298649	0.22482	0.547135	0.10973	0.00440583	0.018535	0.0105746	0.0165339	0.00993608	0.00813578	0.129202	0.101835	0.123994	0.798628	0.720946	0.416949	0.890298	0.456645	0.378184	0.630792	0.95664	0.232256	0.819864	0.266394	0.271209	0.000705366	1.93692e-07	0.321264	0.160923	0.00194278	0.179793	0.0139073	0.0473501	0.300994	0.841273	0.111967	0.0293962	4.15558e-07	0.0646663	0.222085	0.00547969	0.0372986	0.148976
6 months FJS11“Awareness taking a walk/hiking?”	correlation coefficients	0.125548	-0.120463	-0.00759202	-0.0316332	0.0708853	-0.0713865	-0.0401045	-0.0422988	0.0447518	.227*	.300**	.224*	0.107598	0.0981841	0.0873665	0.0447997	0.034622	0.0332405	-0.0533314	-0.119349	0.0752632	-0.0384015	0.0115783	-0.159747	-0.152031	-0.0943381	0.111431	0.0895562	0.0503555	0.0413049	-.353**	-.517**	-.247**	-.182*	-.403**	-.199*	-.279**	-0.123333	-0.0230041	-0.0426579	-0.0675889	-.196*	-.518**	-.207*	-0.134952	-.306**	-.284**	-.223*
	Significant probability (two-tailed)	0.170023	0.188129	0.934133	0.730516	0.439749	0.436514	0.662296	0.64504	0.625972	0.0124837	0.000843562	0.0140011	0.240112	0.283987	0.340651	0.625602	0.706172	0.71739	0.561261	0.192276	0.41195	0.675811	0.899697	0.0800787	0.0959774	0.303364	0.223676	0.32864	0.583342	0.652833	7.1455e-05	1.31577e-09	0.00622259	0.0460806	4.62606e-06	0.0283945	0.00202161	0.177746	0.802238	0.642234	0.461364	0.0314847	1.16711e-09	0.0228789	0.139992	0.000629584	0.00160948	0.0137378
6 months FJS12“Awareness doing your favourite sport?”	correlation coefficients	0.0214417	-0.165579	-0.0592954	-0.0833469	0.0871866	-0.11355	-0.0725289	-0.0805916	0.0819533	.232*	.214*	.219*	0.137387	0.130229	0.121444	0.103197	0.0946121	0.0931256	0.00765127	-0.138882	-0.179237	-0.0793056	-0.0795953	-.206*	-0.0979116	-0.145285	0.0495442	0.0489087	-0.0263586	0.020252	-.489**	-.506**	-.295**	-.186*	-.314**	-.245**	-.305**	-0.0370305	-0.00508297	-0.0513604	-0.0688486	-0.128604	-.351**	-0.0328299	-0.105033	-.329**	-.357**	-.225*
	Significant probability (two-tailed)	0.816188	0.070709	0.520019	0.365445	0.343695	0.216886	0.431144	0.381563	0.373544	0.0109514	0.0188724	0.0168977	0.134563	0.156277	0.186393	0.262018	0.304005	0.3117	0.9339	0.130332	0.0501377	0.389231	0.387495	0.023887	0.287374	0.113359	0.591006	0.595781	0.775053	0.826222	1.4524e-08	3.64844e-09	0.00107029	0.0414093	0.00048313	0.00688605	0.000739885	0.688022	0.95606	0.577457	0.454948	0.161554	8.45999e-05	0.721867	0.25358	0.000238938	6.39903e-05	0.0136852
6 months FJS total	correlation coefficients	-0.115028	0.0720603	0.00986987	0.0313917	-0.113372	0.0529585	0.0567076	0.0438615	-0.0615737	-.304**	-.266**	-.228*	-0.108154	-0.118769	-0.10476	-0.0699813	-0.075264	-0.0715714	-0.024349	0.0536092	0.0495943	0.0402314	0.00499246	0.152588	0.150951	0.0985538	-0.124109	-0.078347	-0.0820185	-0.0617027	.435**	.568**	.222*	.263**	.396**	.295**	.332**	0.127109	0.04199	0.0222027	0.118624	.297**	.531**	0.169384	0.128289	.343**	.301**	.224*
	Significant probability (two-tailed)	0.208989	0.432185	0.914437	0.732495	0.215665	0.564006	0.536703	0.632865	0.502273	0.000730555	0.00318468	0.0122222	0.237678	0.194459	0.252811	0.445619	0.411946	0.435323	0.790934	0.55922	0.589055	0.661293	0.956658	0.0947526	0.0983903	0.282169	0.175012	0.393002	0.371136	0.501376	6.28824e-07	1.09368e-11	0.0142785	0.00353128	6.95381e-06	0.000999903	0.000214645	0.164733	0.647457	0.808994	0.19501	0.000937987	3.70216e-10	0.0632646	0.160817	0.000118552	0.000795758	0.0135523
1 year FJS1“Awareness in bed at night?”	correlation coefficients	0.168345	-0.0240474	-0.0468594	-0.0272766	0.0241532	-0.0168683	-0.0221829	0.0153703	-0.0941432	.239**	.294**	0.140021	0.0833086	0.0741134	0.0546535	0.0522296	0.0690487	0.0668639	.181*	0.114426	0.131649	0.0558543	0.0690887	-0.116949	-0.0781893	-0.00555929	0.0764155	0.0544076	0.0724299	0.0185474	-0.170764	-.284**	-0.0763057	-.196*	-.320**	-.250**	-0.176321	-0.0825116	0.113918	-.213*	0.00437395	-.305**	-.329**	-.186*	-0.0522414	-.274**	-.266**	-0.136701
	Significant probability (two-tailed)	0.0649252	0.793465	0.609783	0.766479	0.792577	0.854298	0.809161	0.867112	0.304369	0.0086111	0.00105051	0.127178	0.363634	0.41915	0.55158	0.56939	0.45172	0.466194	0.0473206	0.211399	0.150044	0.542859	0.451457	0.201436	0.393958	0.951743	0.404808	0.553375	0.429822	0.839979	0.0611124	0.00160354	0.405486	0.0316164	0.000349151	0.00571273	0.0540543	0.368258	0.213445	0.0188903	0.962024	0.000678021	0.000229143	0.0411943	0.569302	0.00239167	0.0031539	0.134881
1 year FJS2“Awareness sitting on a chair for more than 1 h?”	correlation coefficients	.211*	0.0244164	0.104968	0.0791686	-0.0629761	-.179*	-.212*	-.179*	0.00400668	.195*	0.105475	.286**	0.127158	0.150746	0.161882	0.143844	0.148142	0.14928	0.0715622	0.0162342	0.0167832	-0.0627449	-0.079506	-0.0687736	-0.166694	-0.112399	-0.0498504	0.0174823	-0.0245343	-0.0690223	-0.136801	-.339**	-0.165211	-.247**	-.359**	-.264**	-.207*	-.215*	-0.0613473	-.215*	-0.111176	-.367**	-.521**	-.325**	-.294**	-.429**	-.357**	-.274**
	Significant probability (two-tailed)	0.0201517	0.790369	0.251863	0.388044	0.49257	0.0490731	0.0194087	0.0492726	0.96521	0.0332498	0.249568	0.00155494	0.164569	0.0988527	0.0760738	0.115475	0.104886	0.102215	0.435383	0.859717	0.855024	0.494162	0.386018	0.453529	0.0676387	0.219652	0.58713	0.849056	0.78938	0.451893	0.134593	0.000141344	0.0701524	0.0062392	5.25537e-05	0.00342838	0.02347	0.0177698	0.503849	0.0176519	0.224746	3.55397e-05	8.86977e-10	0.000281829	0.0010847	9.31634e-07	5.76481e-05	0.00238528
1 year FJS3“Awareness when you are walking for more than 15 min?”	correlation coefficients	0.108369	0.0390695	0.114426	0.0921216	-0.0736231	-0.119043	-.218*	-.190*	0.0308064	0.132451	0.1103	.304**	.260**	.278**	.276**	.257**	.248**	.241**	-0.0264155	0.0248794	-0.070292	-0.14945	-.222*	-.238**	-.248**	-.268**	0.0342294	0.0675131	-0.058496	0.0434842	-.280**	-.217*	-0.14604	-.366**	-.353**	-.370**	-0.143091	-.185*	-0.0669072	-0.17559	-0.133438	-.406**	-.474**	-.281**	-.444**	-.440**	-.452**	-.320**
	Significant probability (two-tailed)	0.236742	0.670497	0.211397	0.314917	0.422242	0.193426	0.016519	0.0367879	0.737299	0.149273	0.228439	0.00073891	0.00394129	0.00199805	0.00216604	0.00443219	0.00603756	0.00784411	0.773649	0.786487	0.443597	0.101821	0.0142128	0.00848318	0.00605061	0.00290984	0.709354	0.461868	0.523915	0.635796	0.00185282	0.0166137	0.109966	3.58887e-05	7.12326e-05	2.96793e-05	0.118971	0.0421601	0.465905	0.0540495	0.144534	3.91734e-06	3.98108e-08	0.00182527	3.39675e-07	4.4763e-07	1.89479e-07	0.000345856
1 year FJS4“Awareness taking a bath/shower?”	correlation coefficients	.240**	0.117793	.182*	0.105575	0.0539056	-0.0847055	-0.134735	-0.105567	-0.0600812	0.116633	0.0476069	.198*	.240**	.269**	.271**	.215*	.234**	.228*	0.0331766	0.0580073	0.082845	-0.0735367	-0.00790524	-0.0518199	-0.136775	-0.0795831	0.0996181	0.147758	0.0161177	0.0191329	-0.09634	-.211*	-0.0572267	-.195*	-.271**	-.211*	-0.169901	0.00336397	0.108281	-0.00752142	-0.0901407	-.301**	-.483**	-.336**	-.232*	-.327**	-.305**	-.186*
	Significant probability (two-tailed)	0.00801836	0.198178	0.0457406	0.249119	0.557047	0.355616	0.140635	0.249154	0.512709	0.204581	0.604086	0.0303356	0.00797606	0.00284114	0.00262617	0.0178821	0.0096463	0.0118189	0.71791	0.527394	0.366319	0.422788	0.931422	0.572426	0.134668	0.385556	0.276979	0.105801	0.860713	0.834998	0.293173	0.0200769	0.532975	0.0319245	0.00266514	0.0204199	0.0635675	0.970788	0.237123	0.934744	0.32548	0.000787634	2.08004e-08	0.000164822	0.0105603	0.00025031	0.00067458	0.0405761
1 year FJS5“Awareness traveling in a car?”	correlation coefficients	0.08677	0.106019	0.0797932	0.0262706	-0.0708805	-0.122408	-0.0811308	-0.0975521	0.024965	0.148273	.263**	.292**	0.125023	0.143658	0.149828	0.0377732	0.0599327	0.0514288	0.0407702	.192*	0.128626	-0.0654249	-0.0699627	-0.127453	-0.132752	-0.12024	0.0267828	0.110609	-0.0490131	0.0178893	-0.0945679	-.227*	-0.0309728	-.289**	-.355**	-.259**	-0.0891945	-0.098857	0.111651	-0.128842	-0.12191	-.274**	-.468**	-.361**	-.281**	-.404**	-.378**	-.254**
	Significant probability (two-tailed)	0.343971	0.24712	0.384299	0.774858	0.43978	0.181044	0.376354	0.287113	0.785771	0.106051	0.00351683	0.00120796	0.171829	0.115951	0.100949	0.680824	0.513753	0.575332	0.657041	0.0346658	0.159709	0.475865	0.44574	0.163585	0.146627	0.188954	0.770589	0.227132	0.593433	0.845585	0.302183	0.0124252	0.735932	0.00132119	6.46214e-05	0.00416169	0.332654	0.280684	0.222757	0.159004	0.182838	0.00233755	6.36097e-08	4.8105e-05	0.00180249	4.28628e-06	1.89141e-05	0.00493098
1 year FJS6“Awareness climbing stairs?”	correlation coefficients	0.153897	0.0815777	0.122009	0.0230643	-0.0408122	-0.0692806	-0.143862	-0.105861	0.130336	0.119537	0.0338906	0.142738	0.0825679	0.0941968	0.110579	0.0801012	0.0784121	0.0586827	-0.169213	-0.0389207	0.109723	-.183*	-.256**	-0.170868	-.279**	-.281**	0.0724784	0.0867411	-0.0138393	0.0739868	-0.152747	-.212*	-0.0995293	-0.175153	-.312**	-0.175924	-0.134395	-.180*	-0.0217166	-0.085119	-0.101949	-.297**	-.517**	-.334**	-.216*	-.416**	-.320**	-.263**
	Significant probability (two-tailed)	0.0919219	0.373722	0.182482	0.801731	0.65671	0.450199	0.115427	0.24783	0.154187	0.193455	0.712103	0.119891	0.36793	0.304093	0.227261	0.38246	0.392608	0.522589	0.0635358	0.671679	0.230897	0.0443578	0.00461404	0.0609523	0.00195266	0.00181954	0.429513	0.344132	0.880245	0.419947	0.094405	0.0193681	0.277409	0.0546604	0.000494846	0.0535865	0.143341	0.0485061	0.813098	0.353264	0.265836	0.000935274	1.22015e-09	0.000179518	0.017319	2.06905e-06	0.0003395	0.00353679
1 year FJS7“Awareness walking on uneven ground?”	correlation coefficients	0.0186712	-0.1097	-0.119332	-0.171444	-0.0494907	-.208*	-.197*	-.226*	0.0330466	.271**	.248**	.229*	-0.0202531	-0.0072004	-0.00802954	0.0583881	0.0474247	0.0347485	0.0418322	-0.0162413	-0.153411	-0.121156	-.242**	-.279**	-.224*	-.271**	0.018294	0.164402	-.202*	0.0489041	-.356**	-.408**	-0.109493	-.319**	-.430**	-.381**	-0.152419	-.299**	-0.106723	-.329**	-0.0827855	-.295**	-.578**	-0.171331	-.267**	-.542**	-.423**	-.239**
	Significant probability (two-tailed)	0.838925	0.230997	0.192338	0.0600727	0.589834	0.0221361	0.0303783	0.0124915	0.718969	0.00270787	0.00606392	0.0119501	0.825486	0.937523	0.930346	0.524682	0.605472	0.705148	0.648694	0.859657	0.0929648	0.185582	0.00747562	0.00194226	0.0134421	0.00267532	0.842136	0.0715552	0.0259195	0.594255	6.09568e-05	3.35668e-06	0.231884	0.000367358	8.74468e-07	1.59283e-05	0.0965293	0.000876229	0.243978	0.000226671	0.366664	0.00103607	4.03917e-12	0.0602445	0.00306272	1.33707e-10	1.3132e-06	0.00834146
1 year FJS8“Awareness when standing up from a low-sitting position?”	correlation coefficients	0.0632826	-0.082949	-0.0537615	-0.106957	-0.112595	-.182*	-0.120406	-0.165484	0.0490497	.187*	0.15616	.191*	0.0706603	0.0867343	0.0987949	0.0761894	0.0864091	0.0698681	0.0865374	-0.106634	-0.0876772	-0.138767	-.229*	-.185*	-0.0877533	-.214*	0.0619835	0.125512	-0.0853863	0.0640785	-.266**	-.366**	-0.11051	-.225*	-.370**	-.294**	-0.0512928	-.252**	-0.0891699	-0.126301	-0.116265	-.211*	-.575**	-.225*	-.179*	-.374**	-.271**	-0.0566134
	Significant probability (two-tailed)	0.490462	0.365715	0.558103	0.242941	0.218845	0.0461294	0.188337	0.0696843	0.593156	0.0408735	0.0871854	0.0369792	0.441206	0.34417	0.280987	0.406204	0.345989	0.446357	0.34527	0.244373	0.33893	0.129028	0.011475	0.0424409	0.338509	0.0183897	0.499427	0.170148	0.351749	0.485012	0.00314979	3.59483e-05	0.227549	0.0132349	2.97303e-05	0.00104602	0.577958	0.00524365	0.330739	0.167457	0.204102	0.0202056	5.33653e-12	0.013226	0.0498101	2.38183e-05	0.00266135	0.537381
1 year FJS9“Awareness standing for long periods of time?”	correlation coefficients	0.0850802	-0.104296	0.00578394	-0.0511001	-0.159597	-.258**	-.249**	-.261**	.194*	0.130077	0.17154	.343**	0.176733	.186*	.195*	0.06054	0.0573939	0.0493903	-0.0873741	-0.176861	.191*	-.238**	-0.15765	-.223*	-0.150049	-.255**	-0.110455	0.0262786	-0.09318	-0.146598	-.296**	-.393**	-0.172063	-.319**	-.343**	-.305**	-0.131015	-0.17478	-0.0292521	-.241**	-0.0447198	-.424**	-.521**	-.268**	-.387**	-.391**	-.308**	-0.173216
	Significant probability (two-tailed)	0.353485	0.254931	0.949796	0.57778	0.0803654	0.00431876	0.00591963	0.00380412	0.0331906	0.156767	0.0599284	0.00012331	0.0524797	0.0412676	0.0317295	0.509489	0.531777	0.590589	0.340609	0.0523066	0.0361393	0.00847249	0.0841739	0.0139602	0.10044	0.00470913	0.227786	0.774792	0.309365	0.108598	0.000996495	8.18743e-06	0.0591411	0.000366307	0.000114918	0.00066587	0.153772	0.0551854	0.750104	0.00770347	0.626219	1.29284e-06	8.68057e-10	0.0029676	1.14999e-05	9.30936e-06	0.000579379	0.057435
1 year FJS10“Awareness doing housework or gardening?”	correlation coefficients	.184*	-0.12388	0.00961623	-0.042172	-0.0328609	-0.161302	-0.154367	-.205*	0.140774	0.169409	0.096472	.278**	0.0851308	0.103391	0.124645	-0.0469333	-0.0373948	-0.0370236	-0.0498317	-0.0978438	0.145281	-0.147176	-0.0768724	-0.0632606	-0.139364	-0.138385	0.00910231	0.0210525	0.0270192	-0.0117561	-0.116213	-.300**	-0.117575	-.186*	-.295**	-.205*	-0.112207	-.203*	-0.0267577	-0.0994959	-0.111306	-.228*	-.524**	-.293**	-.220*	-.339**	-.209*	-0.0992188
	Significant probability (two-tailed)	0.0437644	0.175813	0.916627	0.646032	0.720482	0.077144	0.0909209	0.0240374	0.123531	0.0643501	0.292509	0.00215097	0.353197	0.259099	0.173142	0.609219	0.683849	0.686823	0.58727	0.285667	0.111847	0.107198	0.401997	0.490613	0.127373	0.130096	0.921068	0.818714	0.768621	0.898166	0.204305	0.000835164	0.199017	0.0415854	0.00100815	0.0243327	0.222406	0.025316	0.770798	0.277571	0.2242	0.0118376	6.77851e-10	0.00110504	0.0151805	0.000145157	0.0212058	0.278918
1 year FJS11“Awareness taking a walk/hiking?”	correlation coefficients	0.0307826	-0.168555	-0.0646274	-0.122767	-0.00595496	-.292**	-.247**	-.263**	0.160593	.253**	.195*	.415**	0.0733877	0.100756	0.119856	0.0818054	0.0748708	0.0803978	-0.141096	-0.175983	0.123688	-.233*	-.186*	-.248**	-0.111398	-.262**	-0.0505027	0.113274	-0.0992307	-0.141773	-.347**	-.482**	-.259**	-.342**	-.339**	-.326**	-0.153946	-.238**	-0.0328776	-.258**	-0.118862	-.440**	-.620**	-.287**	-.424**	-.449**	-.371**	-.273**
	Significant probability (two-tailed)	0.737495	0.0645864	0.481271	0.179758	0.948313	0.00114802	0.00628306	0.0035086	0.0784705	0.00526688	0.0317834	2.46235e-06	0.423731	0.2715	0.190381	0.372385	0.414399	0.380695	0.122666	0.0535062	0.176488	0.0102398	0.040857	0.00610089	0.223815	0.00370447	0.582241	0.216064	0.27886	0.120864	9.77128e-05	2.18174e-08	0.00412064	0.000125306	0.000145762	0.000259714	0.0931974	0.00863061	0.720346	0.0042336	0.194109	4.37511e-07	3.19507e-14	0.00143813	1.23379e-06	2.47545e-07	2.79422e-05	0.00244823
1 year FJS12“Awareness doing your favourite sport?”	correlation coefficients	0.0313586	-0.115808	-0.00340653	-0.0949212	-0.0769982	-.284**	-.238**	-.235**	0.0879264	0.141341	0.0814074	.343**	0.109564	0.133545	0.151809	-0.00750197	-0.00975541	-0.0172688	0.0386232	-0.0888361	0.0692853	-.223*	-0.141169	-0.12558	-.217*	-.229*	-0.0571954	0.0537801	-0.0952375	-0.0291289	-0.159913	-.329**	-.210*	-.273**	-.373**	-.316**	-0.139826	-0.177163	-0.0236469	-.207*	-0.087435	-.310**	-.544**	-.391**	-.422**	-.462**	-.406**	-.344**
	Significant probability (two-tailed)	0.732766	0.205899	0.970419	0.300372	0.401225	0.00157721	0.00852975	0.00952532	0.337553	0.123598	0.374723	0.000125397	0.231578	0.144207	0.0964697	0.934912	0.915425	0.850877	0.674046	0.33256	0.450168	0.0140036	0.122472	0.169912	0.0170303	0.0116677	0.533199	0.557967	0.298757	0.751123	0.0797604	0.000228401	0.0205912	0.00246469	2.46457e-05	0.000409994	0.127714	0.0518985	0.79683	0.0227038	0.340271	0.000539218	1.12467e-10	9.25312e-06	1.40237e-06	9.52015e-08	3.85036e-06	0.000113959
1 year FJS total	correlation coefficients	-0.145535	0.0470073	-0.0307892	0.0376083	0.0682016	.219*	.223*	.224*	-0.0823425	-.229*	-.192*	-.343**	-0.148496	-0.170102	-.181*	-0.105725	-0.109984	-0.100984	0.00287576	0.0428691	-0.071579	0.177484	.181*	.209*	.216*	.249**	-0.0110212	-0.105649	0.0691223	0.0135443	.273**	.413**	0.173411	.339**	.447**	.365**	0.179076	.235**	0.0209753	.230*	0.121048	.418**	.671**	.373**	.373**	.528**	.440**	.284**
	Significant probability (two-tailed)	0.111213	0.608654	0.73744	0.682142	0.457302	0.0156149	0.0139536	0.013491	0.369243	0.0119848	0.0350858	0.000123082	0.104051	0.062137	0.0469806	0.248441	0.229785	0.27041	0.975026	0.640585	0.435275	0.0514687	0.0469202	0.0214969	0.0173773	0.00586004	0.9045	0.248785	0.451237	0.882779	0.00246292	2.47052e-06	0.0571498	0.00014306	2.73456e-07	3.90975e-05	0.0503475	0.00951061	0.819367	0.0112309	0.185975	1.85632e-06	3.86606e-17	2.55211e-05	2.48685e-05	4.97029e-10	4.38997e-07	0.00158719
[truncated: 31 more columns]
